# Supplementary material for: Exclusive enteral nutrition mediates gut microbial and metabolic changes that are associated with remission in children with Crohn’s disease
Source: Sci Rep. 2020 Nov 3;10:18879. doi: 10.1038/s41598-020-75306-z (PMC7609694; doi:10.1038/s41598-020-75306-z)
Supplement: Supplementary file 6 — Supplementary Table 2. [file 41598_2020_75306_MOESM6_ESM.xlsx]

## Sheet: Blad1
Supplementary Table 2: OTU results - Subsampled to 4237 reads per sample
	Sample ID
No. of seqs	4053	4133	4143	3978	4103	4110	4158	4109	4108	4118	4112	4086	4127	4061	4154	4122	4098	4084	4166	4102	4128	4136	4185	4185	4202	4182	4190	4175	4181	4162	4074	4184	4071	4226	4142	4111	4142	4177	4156	4201	4185	4086	4110	4099	4137	4095	4183	4135	4150
Sample Accession Number	SAMEA4008272	SAMEA4008273	SAMEA4008274	SAMEA4008275	SAMEA4008276	SAMEA4008277	SAMEA4008278	SAMEA4008279	SAMEA4008280	SAMEA4008281	SAMEA4008282	SAMEA4008283	SAMEA4008285	SAMEA4008284	SAMEA4008286	SAMEA4008191	SAMEA4008192	SAMEA4008193	SAMEA4008194	SAMEA4008195	SAMEA4008196	SAMEA4008197	SAMEA4008198	SAMEA4008199	SAMEA4008200	SAMEA4008201	SAMEA4008202	SAMEA4008203	SAMEA4008205	SAMEA4008207	SAMEA4008208	SAMEA4008206	SAMEA4008210	SAMEA4008213	SAMEA4008214	SAMEA4008215	SAMEA4008216	SAMEA4008217	SAMEA4008221	SAMEA4008222	SAMEA4008223	SAMEA4008224	SAMEA4008227	SAMEA4008228	SAMEA4008229	SAMEA4008230	SAMEA4008231	SAMEA4008232	SAMEA4008233
OTU No.	HC15	HC24	HC25	HC26	HC4	HC40	HC42	HC43	HC45	HC5	HC53	HC54	HC58	HC59	HC8	P10_Baseline	P10_During	P10_End	P10_FollowUp	P12_Baseline	P12_During	P12_End	P12_FollowUp	P18_Baseline	P18_During	P18_End	P20_Baseline	P20_During	P23_Baseline	P23_During	P23_End	P23_FollowUp	P25_Baseline	P26_Baseline	P26_During	P26_End	P26_FollowUp	P27_Baseline	P29_Baseline	P29_During	P29_End	P31_Baseline	P32_Baseline	P32_During	P32_End	P32_FollowUp	P43_Baseline	P43_During	P43_End
Otu0001	605	27	1	305	0	296	76	21	92	196	12	253	143	8	85	534	221	92	2	103	99	567	574	1	0	1	1	0	158	96	648	70	2	147	838	1302	162	2	252	1019	1037	19	448	678	674	486	491	347	173
Otu0002	0	770	0	63	0	231	14	0	0	0	7	236	0	1	0	0	0	1	3	97	0	0	4	0	0	0	0	1	0	1	0	0	96	1	0	0	33	2	1041	3	1	0	0	0	0	4	138	92	62
Otu0003	73	0	51	59	107	103	147	49	22	40	3	135	79	3	28	204	159	113	65	113	47	18	187	1	4	0	329	404	566	254	0	645	254	72	280	78	131	2	198	1	1	84	346	1321	157	619	55	1	1
Otu0004	313	375	257	60	263	119	216	263	571	170	325	126	361	159	222	100	3	1	4	117	6	141	391	4	315	428	74	45	177	202	542	313	53	182	136	2	277	1	104	831	633	27	104	3	6	199	22	36	59
Otu0005	184	38	799	23	38	208	142	22	60	34	9	22	841	66	44	184	5	1	55	277	9	6	171	15	25	164	15	2	249	4	3	34	50	215	20	0	203	1620	18	156	40	4	86	8	1223	56	127	217	9
Otu0006	52	85	20	12	55	83	52	36	43	49	14	41	32	2	53	70	229	340	115	51	165	252	36	0	507	19	110	149	91	81	21	115	129	233	430	128	64	2	163	1	0	75	103	160	151	112	134	67	61
Otu0007	53	103	57	17	33	5	63	86	34	90	9	65	32	0	69	166	8	11	131	54	20	105	92	1	0	1	312	248	214	155	5	193	186	132	8	3	227	1	110	0	812	274	101	13	48	297	204	40	23
Otu0008	6	0	1	0	0	0	161	0	2	0	2	0	1	4	1	1	17	18	2	427	610	4	13	88	320	166	5	205	20	1	1	5	466	8	2	10	464	149	357	5	1	33	7	2	2	87	472	25	9
Otu0009	97	90	88	33	19	31	63	80	34	66	4	54	22	3	59	124	39	14	63	59	27	181	127	2	0	2	234	194	274	228	5	212	107	174	32	2	189	0	44	0	1009	174	123	53	85	267	148	75	39
Otu0010	0	53	11	49	0	0	141	120	0	1	6	0	0	19	0	60	558	326	1	87	5	7	3	115	349	1054	602	616	379	850	435	479	175	0	0	0	100	0	0	0	0	875	0	0	0	0	0	0	0
Otu0011	125	61	188	144	175	20	71	124	125	84	574	150	22	3	28	94	2	0	35	69	0	163	109	0	1	0	486	17	4	4	0	2	23	15	1	0	37	1	6	0	0	481	33	0	0	0	49	1	0
Otu0012	206	7	54	221	373	288	218	4	525	43	279	251	51	986	38	28	7	3	11	115	2	17	466	0	138	90	134	2	59	289	97	530	0	5	7	42	30	2	2	7	5	2	9	3	0	0	0	0	5
Otu0013	0	1	0	0	1	0	5	1	0	0	0	0	0	0	1	0	0	11	1	26	57	4	0	0	211	213	1	11	22	89	375	14	0	0	4	32	10	0	31	173	0	6	2	159	38	7	1	1	1
Otu0014	62	40	36	16	68	35	7	7	36	60	10	48	0	1	1	69	255	237	19	37	1	45	26	0	0	0	59	20	1	0	0	1	111	17	231	0	14	0	71	0	3	2	72	224	149	34	158	2	231
Otu0015	102	53	61	55	93	44	130	33	74	56	47	47	214	42	188	86	30	87	31	55	12	44	55	1	0	0	42	93	60	212	658	133	51	204	452	44	99	0	19	1	35	192	303	17	24	190	6	141	20
Otu0016	38	198	269	9	28	142	108	305	17	83	11	16	26	2	151	34	19	8	40	64	129	106	6	0	0	19	12	16	97	1	0	12	141	2	1	3	33	0	35	2	0	30	21	2	3	94	3	10	48
Otu0017	276	0	2	1	0	185	222	246	24	232	1348	5	220	64	118	95	0	0	1	28	0	2	61	0	10	33	0	0	0	0	0	0	0	0	0	0	12	0	48	0	1	16	0	0	0	0	42	0	0
Otu0018	0	0	0	0	0	0	1	0	0	0	0	0	0	16	0	0	0	0	1	0	0	0	0	0	0	0	1	0	0	0	1	1	0	0	0	0	0	0	0	2	0	1	10	11	3	11	1287	1671	1074
Otu0019	0	7	0	0	0	1	7	0	11	0	0	0	0	0	0	0	0	1	0	35	0	5	0	363	1240	425	1	0	3	0	35	0	0	1	0	2	10	0	0	0	214	24	1	0	0	0	0	0	15
Otu0020	28	71	7	32	31	24	16	41	27	12	10	18	3	1	9	56	14	3	30	19	41	81	42	0	0	2	60	141	169	15	3	69	23	115	105	13	75	0	7	0	0	12	108	3	37	46	102	33	173
Otu0021	0	0	0	321	0	0	37	0	0	1	12	419	535	0	737	0	0	0	2	82	0	0	230	0	3	0	453	2	1	2	0	0	12	635	156	2	56	0	0	0	0	0	0	0	0	0	0	0	0
Otu0022	4	2	0	0	573	275	65	205	132	207	1	19	100	1364	62	50	0	0	0	39	0	4	101	0	1	0	0	1	42	84	26	51	0	0	0	0	19	0	1	0	1	0	41	0	0	0	27	0	0
Otu0023	242	160	68	21	115	13	107	60	38	101	214	12	48	1	67	83	274	407	5	18	16	5	73	0	0	0	47	48	1	0	0	5	174	410	28	2	107	0	0	0	0	1	59	21	1	71	5	0	2
Otu0024	1	203	151	288	190	10	2	238	44	203	16	209	0	10	0	105	89	113	1376	14	0	1	1	0	0	1	0	0	0	1	0	0	54	1	0	1	17	0	0	0	0	0	0	0	0	0	0	0	0
Otu0025	0	0	0	0	0	0	0	0	0	0	0	0	0	0	0	0	0	0	1	1	0	0	0	0	3	0	0	0	0	1	0	0	0	0	0	0	1	0	0	606	0	0	0	0	0	0	0	0	0
Otu0026	0	0	699	177	0	2	111	0	31	1	154	303	549	40	281	0	0	0	1	266	1	0	2	0	13	2	3	0	0	0	2	0	18	111	59	0	167	0	0	0	0	300	1	0	0	0	0	1	1
Otu0027	45	308	124	17	4	15	31	128	13	60	2	20	48	2	498	109	3	4	20	23	37	46	4	0	0	0	4	11	2	0	0	1	61	0	0	15	13	0	2	0	0	0	3	3	0	16	1	16	51
Otu0028	10	72	27	20	29	42	21	17	97	63	6	69	28	4	57	135	146	85	19	18	0	5	11	0	0	0	38	49	28	16	1	15	12	38	5	0	25	0	10	0	0	4	98	119	118	90	28	6	34
Otu0029	3	32	7	30	28	162	19	1	423	15	55	152	10	17	37	5	16	16	42	41	21	111	112	0	162	252	14	5	5	32	3	4	4	21	11	124	30	3	5	1	16	12	12	50	31	0	1	2	0
Otu0030	0	0	0	21	0	45	7	0	0	0	0	7	0	5	0	2	29	1	0	19	123	153	12	0	0	0	58	90	122	5	12	11	7	1	0	0	3	0	7	0	0	22	0	3	42	0	52	26	59
Otu0031	3	1	1	549	389	180	12	52	0	691	0	0	0	0	0	53	0	0	0	35	0	0	13	1	0	0	0	4	171	326	140	174	0	0	0	0	22	0	18	0	0	0	1	0	0	0	0	0	0
Otu0032	97	149	72	24	153	9	174	61	15	95	159	12	14	0	23	15	46	23	5	23	1	3	12	0	0	0	27	33	0	1	0	9	49	190	12	1	39	0	0	0	1	0	97	25	1	154	4	0	1
Otu0033	32	13	45	4	15	7	34	65	23	13	5	11	3	1	68	160	179	35	15	14	13	21	23	1	0	0	14	56	4	4	1	1	14	80	2	0	44	0	4	0	0	11	72	37	77	37	27	14	18
Otu0034	3	2	1	0	0	0	9	35	4	0	0	1	0	0	0	0	38	96	5	35	318	51	0	2	0	2	2	1	0	4	28	0	35	1	0	51	13	0	22	1	1	20	0	0	1	1	0	45	261
Otu0035	1	0	1	0	132	225	19	78	8	130	1	26	0	109	0	0	0	0	1	42	1	0	0	0	0	0	0	0	0	0	0	137	0	0	0	2	75	0	0	0	0	0	0	0	1	0	0	0	0
Otu0036	0	1	0	0	0	0	1	0	0	0	0	0	0	0	0	0	1	5	0	9	242	716	0	0	0	0	1	0	0	0	0	0	0	0	0	1	4	0	0	0	0	0	0	0	0	0	1	0	0
Otu0037	24	0	28	2	42	42	72	63	16	22	11	19	49	2	57	55	14	5	15	35	24	3	30	0	0	0	2	3	11	217	62	124	16	110	19	4	105	0	8	0	0	1	371	81	105	138	5	2	4
Otu0038	1	0	0	0	0	4	2	0	1	2	0	0	0	7	0	0	3	3	0	7	61	5	0	0	17	51	0	2	0	4	12	2	0	1	20	40	5	0	1	0	0	11	0	5	21	0	0	0	0
Otu0039	0	0	0	0	0	0	2	0	0	0	0	0	0	0	0	0	0	0	1	18	6	0	1	1113	56	3	0	1	0	1	0	0	0	0	0	0	1	0	0	0	0	0	0	0	0	0	0	0	0
Otu0040	0	0	0	0	0	6	1	0	0	0	0	0	0	0	0	0	0	0	0	2	0	0	0	0	0	6	4	2	0	0	0	0	0	0	0	0	4	0	0	716	2	2	0	0	0	0	1	0	0
Otu0041	67	75	32	25	40	36	26	38	37	25	23	61	0	0	0	5	4	1	1	38	0	0	1	2	0	0	233	269	3	58	7	144	4	11	0	13	27	0	0	0	0	2	10	6	96	18	55	8	17
Otu0042	20	0	32	0	33	35	90	68	15	47	35	29	17	3	33	70	38	5	20	39	34	1	75	0	0	0	2	1	11	198	61	111	6	68	7	2	47	0	6	0	0	2	183	40	63	71	8	4	2
Otu0043	9	43	5	12	16	9	18	10	8	11	3	17	0	1	0	0	0	0	0	13	0	17	3	0	0	0	12	2	0	0	0	1	95	15	214	3	3	0	89	0	0	0	35	100	59	22	27	0	52
Otu0044	23	14	0	10	4	4	6	24	8	48	10	48	2	0	4	76	17	35	7	12	1	71	2	0	0	0	69	94	40	57	24	0	51	26	3	13	16	0	21	0	0	0	3	56	77	4	20	12	1
Otu0045	0	0	0	1	0	0	0	0	0	1	0	0	0	30	0	1	1	114	0	17	183	95	0	0	0	0	5	0	3	2	20	0	0	9	3	65	21	0	36	0	0	114	1	87	80	3	0	4	10
Otu0046	0	0	0	0	0	0	6	0	0	0	0	0	0	0	0	0	0	0	0	28	0	0	0	12	0	4	0	0	0	0	0	4	669	4	0	0	6	384	0	0	0	0	0	0	0	0	11	0	45
Otu0047	4	63	0	4	7	6	4	20	2	6	1	26	0	0	1	1	1	1	2	7	10	47	7	0	0	0	27	115	108	6	1	42	10	47	23	3	24	0	1	0	0	6	54	4	27	29	22	21	141
Otu0048	16	19	19	12	26	2	10	12	86	27	2	10	1	0	8	40	3	3	8	9	26	7	18	0	0	0	35	23	0	1	0	8	40	181	16	16	97	0	0	0	5	18	44	2	2	29	9	1	26
Otu0049	6	67	7	1	19	11	45	32	11	46	0	15	51	40	100	34	4	3	38	55	4	2	262	0	0	0	10	9	0	0	0	0	7	18	6	1	34	0	123	0	0	0	60	4	0	49	0	1	3
Otu0050	29	22	57	5	10	4	44	72	31	39	8	2	1	1	28	59	44	8	5	9	12	20	22	0	0	0	12	20	4	2	0	5	11	67	17	1	24	0	2	0	1	7	44	25	43	45	28	9	28
Otu0051	146	185	97	2	65	15	137	62	88	189	9	32	146	1	87	2	0	1	87	22	0	0	0	1	0	0	0	0	85	2	0	1	67	46	0	0	33	0	0	0	3	3	25	0	0	0	0	0	0
Otu0052	2	34	3	27	17	58	19	0	132	19	41	45	12	7	11	1	17	13	17	24	6	98	42	0	129	180	0	5	4	9	2	3	2	6	8	46	11	2	0	0	10	5	6	39	20	0	0	2	0
Otu0053	0	5	11	0	1	5	5	4	7	4	0	0	0	1	0	40	159	138	5	7	0	8	6	0	0	0	1	0	0	0	0	0	84	0	0	0	3	2	126	0	1	0	4	4	0	0	1	0	0
Otu0054	1	0	0	3	0	0	0	2	0	0	0	0	0	0	0	0	0	0	0	4	0	0	0	0	5	11	0	0	1	11	25	9	0	0	0	0	2	0	180	0	0	0	0	0	0	0	0	0	0
Otu0055	1	19	3	5	10	18	24	7	1	6	16	9	0	5	0	27	31	66	0	3	2	2	7	0	5	62	27	39	27	10	6	5	10	27	11	5	18	0	48	0	0	26	41	31	50	48	12	0	15
Otu0056	0	1	1	29	2	49	7	2	0	0	2	2	0	4	0	3	11	0	0	5	47	45	4	0	0	0	43	52	1	0	0	0	16	0	0	0	3	0	0	0	0	34	0	6	63	1	27	14	25
Otu0057	0	0	0	0	0	0	0	0	0	0	0	0	0	0	0	0	0	0	0	1	0	0	0	0	0	0	0	0	0	0	0	0	0	0	0	0	1	0	0	0	55	0	1	0	0	0	1	2	0
Otu0058	15	12	3	12	32	8	119	56	27	11	14	3	6	7	5	0	8	10	44	21	1	4	2	0	0	0	10	11	65	85	38	10	3	37	216	106	21	0	1	0	0	9	9	21	1	6	1	11	7
Otu0059	0	0	0	0	0	0	0	0	0	0	0	0	0	0	0	0	0	0	2	28	0	0	1	889	1	0	0	0	0	0	0	0	0	0	0	0	1	0	0	3	0	0	0	0	0	0	0	0	0
Otu0060	0	1	0	0	0	0	2	0	7	0	0	0	3	0	4	0	7	2	0	10	30	24	2	2	34	1	2	4	12	8	13	1	1	4	41	78	5	0	0	0	0	28	0	9	6	0	0	0	0
Otu0061	0	0	0	0	0	0	0	0	3	0	0	0	0	1	0	0	0	0	17	0	0	0	0	0	0	0	0	0	0	0	0	0	0	0	0	0	0	0	0	0	0	0	0	0	0	0	0	0	0
Otu0062	84	0	66	412	1	13	2	3	67	115	164	151	3	26	21	51	0	0	1	18	0	0	72	0	0	0	8	0	1	14	0	9	0	0	0	0	8	0	0	0	0	0	0	0	0	0	0	0	0
Otu0063	13	15	7	2	16	11	8	4	72	16	0	5	1	0	13	26	3	2	5	6	16	8	14	0	0	0	19	19	1	1	0	0	19	60	5	2	21	0	3	0	2	1	30	0	1	14	7	1	17
Otu0064	0	0	0	0	0	0	4	0	0	0	0	0	0	0	0	0	0	0	0	34	0	1	1	1	0	0	0	0	0	0	0	0	0	1	0	0	10	3	18	1	3	0	0	1	0	0	4	0	0
Otu0065	11	4	1	7	3	6	7	2	38	4	7	3	2	17	1	14	5	7	14	4	9	11	5	0	36	8	12	17	19	48	16	12	4	9	54	59	9	0	7	0	0	17	60	9	44	9	10	10	7
Otu0066	37	0	31	8	22	20	26	11	76	21	43	17	9	1	25	28	35	69	33	4	45	36	2	0	0	1	19	20	11	10	3	3	26	31	59	24	14	0	0	0	0	14	3	23	18	7	15	6	7
Otu0067	0	1	0	0	0	0	0	0	0	0	0	0	0	0	1	0	0	5	0	1	10	0	0	0	38	29	0	0	0	0	0	0	1	0	0	2	0	0	4	7	0	0	0	23	5	0	0	0	0
Otu0068	14	1	0	0	0	20	2	0	0	0	13	1	2	0	3	13	77	81	30	10	39	47	6	0	0	1	0	0	5	34	9	0	20	12	75	29	4	0	0	0	0	0	7	7	12	8	2	98	39
Otu0069	0	0	0	0	0	0	0	0	0	0	0	2	0	1	0	0	0	0	0	9	0	0	1	112	27	4	0	0	0	0	0	0	0	0	0	0	1	82	0	18	6	0	0	0	0	0	0	5	0
Otu0070	4	1	4	2	4	21	9	3	5	12	1	1	1	2	2	1	0	0	8	6	0	7	6	0	0	0	28	52	26	9	3	5	12	7	2	1	4	0	27	0	0	31	31	0	0	8	10	13	5
Otu0071	0	62	14	10	16	20	19	129	6	20	2	2	0	0	11	5	1	4	4	14	10	30	2	0	0	0	1	12	0	1	0	2	16	0	0	0	3	0	1	0	0	11	2	0	0	4	1	0	22
Otu0072	0	0	0	0	0	0	0	0	74	0	1	0	0	0	0	0	0	0	1112	0	0	0	0	0	0	0	0	0	0	0	0	0	0	0	0	0	0	0	0	0	0	0	0	0	0	0	0	0	0
Otu0073	1	7	26	53	5	23	10	1	41	0	9	214	0	45	23	1	1	0	3	35	3	4	151	0	4	14	7	1	65	1	7	59	1	0	0	36	33	0	1	0	0	0	0	0	0	0	0	0	0
Otu0074	72	37	16	9	113	1	155	64	0	12	0	14	4	0	5	2	0	0	0	14	0	1	0	0	1	0	17	15	0	0	0	6	0	25	7	0	10	0	0	0	1	0	110	29	0	150	3	0	3
Otu0075	91	0	5	21	3	10	33	7	0	64	100	0	4	0	26	0	0	0	0	9	0	0	4	0	0	1	1	0	230	0	1	1	33	7	0	10	16	0	0	0	0	89	0	0	0	3	0	0	0
Otu0076	0	0	1	0	0	0	2	0	0	2	0	0	0	0	1	0	0	0	0	24	0	0	0	6	3	0	0	0	2	0	0	0	0	11	0	0	11	809	1	0	0	0	0	0	0	0	0	2	1
Otu0077	1	51	1	2	5	8	14	22	0	19	4	0	0	1	2	0	0	0	8	8	12	1	8	0	9	7	27	36	8	18	0	2	34	0	0	1	4	0	113	0	0	16	2	3	4	29	0	0	1
Otu0078	6	9	7	5	8	5	6	5	29	11	2	2	0	0	4	6	2	3	6	4	2	6	6	0	1	0	16	7	0	0	0	0	15	13	0	0	11	0	2	0	0	10	25	2	0	12	3	4	12
Otu0079	0	2	2	0	0	0	3	1	3	1	0	0	0	0	0	1	0	0	0	3	12	25	0	0	89	7	9	7	8	1	3	2	2	1	2	0	1	0	0	0	0	1	6	14	21	2	2	3	3
Otu0080	0	0	0	0	0	0	2	0	0	0	0	0	0	0	0	0	0	0	0	21	0	0	0	0	0	0	0	0	0	0	0	0	0	0	0	0	6	0	0	0	0	0	0	0	0	0	0	0	0
Otu0081	17	0	0	0	16	21	0	0	0	0	1	12	0	0	0	37	109	84	1	8	0	0	0	220	0	27	0	0	0	0	0	0	0	0	0	0	5	0	0	0	0	0	27	2	12	18	37	24	33
Otu0082	1	0	0	0	0	0	0	0	0	0	0	0	0	0	0	0	3	1	2	14	20	0	0	454	1	1	0	0	2	3	0	0	0	0	0	0	0	0	0	0	0	0	0	0	1	0	0	1	0
Otu0083	4	2	1	4	1	0	10	1	8	3	2	1	1	4	7	3	1	5	6	3	4	1	4	0	34	28	5	2	2	15	8	6	2	8	25	8	14	0	31	0	0	64	6	19	16	10	20	7	2
Otu0084	1	11	10	5	7	2	9	6	2	6	2	4	0	3	0	15	16	22	0	11	17	3	8	0	3	15	20	22	16	56	39	23	4	13	0	2	11	0	107	0	0	57	17	8	15	16	8	5	7
Otu0085	6	13	19	8	33	0	18	13	1	0	3	3	5	0	65	40	0	0	1	7	0	0	14	0	0	0	1	13	0	0	0	0	14	14	2	0	6	0	38	0	0	26	14	0	0	0	9	0	11
Otu0086	17	9	16	36	8	18	44	0	5	10	1	3	9	2	3	15	4	8	16	7	0	1	0	0	0	0	0	0	10	32	65	19	7	22	65	6	17	0	1	0	1	26	0	0	0	0	1	22	4
Otu0087	2	4	5	85	12	9	15	1	142	51	36	23	2	24	7	4	0	0	0	13	6	0	7	0	3	32	1	13	3	0	116	1	0	0	0	0	10	0	1	0	0	1	5	3	16	0	0	0	0
Otu0088	0	1	0	14	0	2	46	109	0	1	0	0	4	2	5	0	1	2	1	51	2	4	0	0	1	0	2	1	0	0	0	0	15	1	0	40	38	0	0	0	2	23	4	0	0	4	0	8	77
Otu0089	7	1	10	22	76	50	19	1	58	13	26	47	6	107	7	3	0	1	0	16	0	3	64	0	11	15	18	0	11	28	5	77	0	0	0	3	3	0	1	0	0	0	0	3	0	0	0	0	0
Otu0090	0	0	1	3	0	0	1	9	1	1	0	0	0	0	0	0	5	0	2	19	429	6	0	69	0	0	1	2	0	1	2	0	0	0	0	0	4	0	1	0	0	30	0	0	1	0	0	7	9
Otu0091	0	0	0	0	0	0	0	0	0	0	0	0	0	0	0	0	0	1	1	2	0	0	0	15	1	0	0	0	1	2	1	0	0	0	0	0	0	0	0	24	0	0	0	0	0	0	0	0	0
Otu0092	0	0	0	0	0	0	0	0	0	0	0	0	0	0	0	0	0	0	0	0	0	0	0	0	0	0	0	0	0	0	0	0	0	0	0	0	0	0	0	0	0	0	0	3	1	0	63	473	293
Otu0093	0	0	0	0	0	0	0	0	0	0	0	0	0	0	0	0	0	0	3	0	0	0	1	39	1	0	0	0	0	0	0	0	0	0	1	1	0	0	0	332	0	0	0	0	0	0	0	0	0
Otu0094	37	5	12	0	11	9	4	0	0	28	0	19	0	1	0	0	0	0	0	3	0	0	0	0	0	0	0	0	0	16	0	6	0	0	0	0	0	0	0	0	0	0	0	0	0	0	0	0	0
Otu0095	17	0	0	0	0	0	21	0	0	5	0	0	0	0	0	0	0	0	0	7	0	0	0	0	0	0	0	0	82	33	0	79	0	0	0	0	6	0	22	0	0	0	1	0	0	0	0	0	0
Otu0096	9	1	3	9	0	0	5	2	2	0	1	1	0	0	3	0	44	155	14	6	21	102	0	0	0	0	18	3	0	1	0	0	0	0	10	27	4	0	0	0	0	0	31	13	7	5	0	96	6
Otu0097	0	0	8	6	0	5	3	1	13	0	0	4	0	15	33	3	1	0	0	13	0	6	0	0	24	0	0	0	0	0	2	3	0	1	0	129	11	0	0	5	0	0	0	26	1	0	0	0	0
Otu0098	0	0	5	13	0	61	1	1	70	3	0	22	0	9	1	11	5	1	4	19	2	9	71	0	1	133	12	10	0	0	0	13	0	1	6	2	14	6	1	0	5	0	0	0	0	0	0	0	0
Otu0099	0	0	1	0	0	2	0	0	0	0	1	0	0	13	0	1	3	18	5	2	29	9	0	0	55	17	0	0	0	12	75	0	1	1	2	79	3	0	1	0	0	0	1	2	5	2	0	6	3
Otu0100	0	0	0	0	0	0	0	0	1	0	0	0	0	0	0	1	4	1	2	10	325	75	9	0	0	0	7	0	0	0	0	0	0	20	21	116	3	0	1	0	0	0	0	0	0	0	0	0	0
Otu0101	0	0	0	0	0	0	0	0	0	0	0	0	0	0	1	0	0	0	0	0	0	0	0	0	0	0	0	0	0	0	0	0	0	0	0	1	0	0	0	0	0	0	1	0	0	0	0	0	0
Otu0102	0	0	0	0	0	0	1	4	0	1	0	0	0	0	0	3	1	0	0	9	3	0	0	345	2	4	0	0	11	2	0	1	0	3	2	2	3	142	1	1	0	0	0	0	0	1	0	0	0
Otu0103	0	10	12	6	0	5	3	4	2	0	0	4	1	0	6	63	0	0	10	6	0	0	14	0	0	0	9	1	0	0	0	0	3	1	0	0	8	0	4	0	0	0	8	0	0	7	1	0	0
Otu0104	1	2	68	2	4	3	10	37	1	12	0	3	17	0	61	9	0	0	5	4	2	8	15	0	0	3	4	4	180	1	0	6	11	0	0	0	2	0	0	0	0	0	1	0	0	2	2	1	5
Otu0105	0	0	0	0	0	0	0	0	0	0	0	0	0	0	0	6	298	262	0	1	0	0	0	0	0	0	0	0	0	0	0	0	0	0	0	0	0	0	0	0	0	0	0	0	0	0	0	0	0
Otu0106	0	0	0	0	0	0	0	0	0	0	0	0	0	0	0	0	1	0	0	0	0	0	0	0	0	0	0	0	0	1	0	0	0	0	0	0	0	0	0	0	0	0	0	0	0	0	0	0	0
Otu0107	75	5	0	16	1	2	0	0	16	2	1	3	0	0	0	71	22	147	2	2	0	0	0	0	0	0	1	0	0	0	0	0	5	0	1	0	0	0	2	0	0	0	4	1	1	2	0	0	0
Otu0108	0	0	0	0	0	0	5	0	1	0	0	0	0	1	0	0	7	6	3	6	0	0	0	69	0	0	0	0	3	1	0	0	0	0	0	1	1	0	1	1	0	0	0	0	1	0	0	0	0
Otu0109	8	0	0	2	0	2	0	1	7	0	3	1	0	0	0	5	4	8	4	4	0	0	0	0	0	0	6	0	12	18	0	5	0	0	0	0	2	0	1	0	0	92	7	2	7	0	0	0	0
Otu0110	0	0	0	0	22	0	0	0	0	0	0	0	1	0	2	0	0	0	0	0	0	0	0	0	0	0	0	0	0	0	0	0	0	0	0	0	0	0	0	0	0	0	0	0	0	0	0	0	0
Otu0111	11	4	3	4	6	0	2	14	1	24	0	8	2	1	19	24	0	0	153	12	0	0	29	0	0	0	0	18	0	0	0	0	3	0	0	0	4	0	6	0	1	8	9	0	0	0	3	0	1
Otu0112	4	7	3	0	3	0	7	1	4	4	2	0	0	0	4	0	1	1	1	3	0	2	1	0	0	0	8	0	0	1	0	0	0	5	0	1	1	0	0	0	0	83	7	54	14	1	0	1	7
Otu0113	31	0	4	1	0	1	0	141	0	0	11	0	1	0	9	0	0	0	0	3	0	0	0	0	0	0	0	0	0	0	0	0	0	0	0	1	5	0	0	0	0	9	0	0	0	1	0	0	0
Otu0114	0	2	3	7	0	0	0	0	6	0	6	2	0	3	0	1	0	5	0	3	0	0	0	0	0	0	13	16	0	0	0	0	4	6	51	12	5	0	26	0	0	0	17	54	13	14	0	0	0
Otu0115	0	0	0	1	0	0	1	0	0	1	1	0	0	0	0	0	0	24	3	8	20	1	0	0	0	0	2	0	0	0	0	0	0	1	1	333	2	0	1	0	0	0	0	0	0	0	0	5	15
Otu0116	0	0	0	0	0	0	0	0	0	0	0	0	0	0	0	0	0	0	0	1	0	0	0	0	0	0	0	0	0	0	2	0	0	0	0	0	0	0	0	0	0	0	0	0	0	0	0	0	0
Otu0117	0	7	3	0	2	4	10	5	3	3	0	2	1	6	0	1	0	0	5	22	0	1	21	1	0	0	1	0	20	0	1	6	14	7	1	0	11	105	0	0	0	0	1	0	0	2	5	2	0
Otu0118	0	0	0	17	0	0	3	0	4	0	10	1	41	7	31	0	0	0	0	6	1	0	1	0	1	1	68	0	2	0	0	0	29	125	21	1	5	0	0	0	0	2	0	0	0	0	1	0	0
Otu0119	2	0	0	13	174	2	0	0	0	0	0	0	0	0	0	1	0	0	0	0	0	0	0	0	6	41	0	0	0	0	0	0	0	0	0	0	1	0	0	0	0	0	21	0	0	0	0	0	0
Otu0120	0	0	0	0	0	0	0	0	0	0	0	0	0	0	0	0	9	75	0	0	2	5	0	0	0	0	0	0	0	0	0	0	0	0	0	0	0	0	0	0	0	0	0	1	0	0	0	11	0
Otu0121	0	0	0	0	0	0	0	0	0	0	0	0	0	2	0	1	1	2	5	0	0	0	0	0	0	0	0	0	0	0	0	0	0	0	0	0	0	0	0	0	0	0	0	0	0	0	0	1	0
Otu0122	0	0	0	0	0	0	1	0	0	0	0	0	0	0	0	1	0	0	0	2	0	0	7	0	0	2	0	1	0	0	0	0	0	0	0	0	0	0	0	2	0	0	0	0	0	0	2	0	1
Otu0123	0	0	0	0	0	0	1	0	0	0	0	0	1	2	0	0	1	13	0	3	15	6	0	0	8	6	0	1	0	0	0	0	1	0	4	42	2	0	0	0	2	6	0	0	7	0	0	7	0
Otu0124	5	1	13	2	2	4	15	13	0	2	4	0	0	0	0	1	0	0	0	5	0	3	15	0	0	0	0	0	21	10	0	8	3	3	7	6	8	0	0	0	0	6	0	1	2	2	0	1	6
Otu0125	4	0	4	0	0	0	3	2	0	2	0	0	0	0	0	0	1	0	0	1	0	0	0	0	0	0	0	0	0	0	0	0	6	6	7	0	23	0	166	0	0	0	18	1	0	69	0	3	1
Otu0126	0	0	0	0	0	4	3	0	0	0	0	0	0	0	0	0	0	0	0	11	0	0	0	0	0	0	0	0	0	0	0	0	0	0	0	0	2	1	99	0	0	0	0	0	0	0	0	0	0
Otu0127	9	1	15	3	0	0	0	0	4	4	0	3	12	0	106	22	0	0	0	0	0	0	0	0	0	0	0	0	0	0	0	0	0	0	0	0	1	0	0	0	0	0	0	0	0	2	0	0	0
Otu0128	0	2	2	0	0	4	6	25	5	7	0	1	0	0	1	0	2	5	3	32	6	18	1	0	0	0	1	1	1	2	13	0	12	3	0	4	20	0	1	0	0	27	1	1	1	0	0	22	91
Otu0129	0	0	0	0	0	0	0	0	0	0	0	0	0	0	0	0	0	0	0	4	0	0	0	0	0	393	0	0	0	0	0	0	0	0	0	0	0	0	0	0	0	0	0	0	0	0	0	0	0
Otu0130	0	23	0	12	0	25	31	45	32	0	3	4	3	2	2	0	2	4	5	20	0	0	3	0	0	0	6	2	0	0	0	1	19	3	1	0	25	0	0	0	0	0	0	0	0	0	0	0	1
Otu0131	0	0	10	0	4	1	1	1	0	1	0	0	0	0	0	0	0	0	0	3	0	0	0	0	0	0	8	15	0	0	0	11	0	0	1	0	5	0	0	0	0	0	58	13	1	74	2	0	1
Otu0132	2	2	11	2	0	0	4	9	2	0	1	6	0	0	0	45	2	5	15	6	9	8	2	0	0	0	0	0	0	0	0	0	4	1	1	0	5	0	0	0	0	1	45	0	3	38	0	20	12
Otu0133	1	3	0	0	4	2	0	1	5	1	0	0	2	0	1	0	0	1	0	1	0	2	0	0	0	1	0	0	0	2	0	0	2	2	3	7	2	0	1	0	1	1	3	0	5	1	0	0	0
Otu0134	0	0	0	0	0	0	0	0	0	0	0	0	0	0	0	0	0	0	0	0	0	0	0	0	0	0	0	0	0	0	0	0	0	0	0	0	0	0	0	0	0	0	0	0	0	0	0	0	0
Otu0135	0	0	0	0	0	0	1	0	0	0	0	0	0	13	0	0	12	18	0	0	0	0	0	0	8	41	1	0	0	0	0	0	0	0	0	0	0	0	0	46	0	0	0	0	0	0	0	0	0
Otu0136	9	11	61	21	0	0	7	30	0	23	2	33	1	0	11	1	0	0	2	3	0	0	0	0	0	0	0	1	0	0	0	0	0	1	0	0	1	0	0	0	1	1	0	0	0	0	0	0	1
Otu0137	0	0	0	0	0	0	0	0	0	0	0	0	0	0	0	0	0	0	0	4	0	0	1	65	0	0	0	0	2	5	0	5	0	5	1	0	6	223	0	0	1	0	0	0	0	0	0	0	3
Otu0138	0	0	0	0	0	0	0	0	0	0	0	0	0	0	0	0	0	0	0	4	0	0	0	1	1	41	32	188	0	0	0	2	59	0	1	0	2	0	0	0	0	0	0	0	0	0	0	0	0
Otu0139	3	0	0	7	2	5	5	3	15	3	2	7	0	0	1	13	6	9	3	1	6	13	1	0	0	0	0	0	0	0	0	0	15	7	1	3	2	0	2	0	0	0	9	2	3	4	4	0	0
Otu0140	20	0	0	0	0	22	1	0	0	0	1	0	0	0	0	0	0	0	1	4	1	0	1	0	1	0	0	0	0	0	0	0	0	1	0	0	7	0	0	0	0	0	0	0	0	0	0	0	0
Otu0141	0	1	3	1	0	0	1	0	3	3	2	1	0	1	0	2	9	13	1	5	8	9	6	5	10	5	1	0	13	15	6	7	2	1	3	5	3	4	0	4	1	0	3	1	3	2	0	6	0
Otu0142	0	1	0	1	0	1	8	0	0	0	1	0	0	3	2	0	42	31	0	12	70	21	0	0	0	0	0	0	0	2	8	1	0	0	0	91	8	0	0	0	0	0	0	0	0	0	0	0	0
Otu0143	0	0	0	0	0	0	0	0	0	0	0	0	0	0	0	0	0	0	1	0	0	0	0	0	1	0	0	0	0	4	165	0	0	0	0	0	0	0	0	0	0	0	0	2	0	0	0	0	0
Otu0144	0	0	0	0	0	0	1	0	0	0	0	2	0	0	0	5	1	4	0	2	0	0	0	0	0	0	0	0	0	1	0	0	0	5	31	14	7	0	64	0	0	0	0	0	0	0	5	4	12
Otu0145	5	2	1	1	0	0	0	0	0	0	0	1	0	0	0	0	0	0	0	1	0	0	0	0	0	0	4	25	0	0	0	0	0	0	0	0	1	0	8	0	0	0	0	0	0	0	0	0	0
Otu0146	4	2	0	0	0	2	1	0	0	0	0	2	0	0	0	0	0	0	0	2	0	0	0	0	0	0	7	99	0	0	0	0	0	0	0	0	1	0	0	0	0	0	0	0	0	0	0	0	0
Otu0147	0	0	0	0	0	0	0	0	0	0	0	0	0	0	0	0	0	0	3	0	0	0	0	0	0	0	0	0	0	0	0	0	0	0	0	0	0	0	0	0	0	0	0	0	0	0	0	0	0
Otu0148	0	0	0	0	0	0	2	0	0	0	0	0	0	0	0	0	0	1	0	5	1	0	0	0	0	0	0	0	0	0	0	0	10	0	0	1	2	0	0	0	0	167	0	0	0	0	0	0	0
Otu0149	0	0	0	0	0	0	15	0	0	0	0	13	0	2	0	56	0	0	0	40	0	0	0	0	0	0	0	0	0	0	0	0	1	1	0	2	41	0	26	0	0	1	0	0	1	0	0	0	1
Otu0150	4	16	3	0	2	0	2	2	0	4	0	3	1	0	6	2	1	0	6	6	2	0	2	0	2	10	18	25	2	0	0	1	1	5	0	0	5	0	1	0	0	17	0	0	0	6	1	0	20
Otu0151	0	0	0	0	0	0	0	0	2	0	0	0	1	1	0	4	0	0	3	9	5	0	0	4	0	1	0	0	11	0	0	2	0	1	0	0	4	162	1	0	1	0	1	1	0	0	0	0	2
Otu0152	16	0	0	0	14	30	1	12	3	9	24	1	42	66	27	0	0	0	0	3	0	0	1	0	0	0	0	0	0	0	1	0	0	0	0	0	2	0	3	1	0	1	0	0	0	0	0	0	0
Otu0153	0	0	0	0	0	0	0	0	0	0	0	0	0	0	0	0	0	0	1	1	0	0	0	0	0	0	0	0	0	0	0	0	0	0	0	0	1	1	0	1	1	0	0	0	1	0	0	0	0
Otu0154	0	0	0	0	0	3	1	0	2	0	0	5	0	0	1	0	0	0	0	5	0	2	3	0	0	39	0	0	0	0	0	2	0	0	0	0	1	0	0	29	0	0	0	0	0	0	0	0	0
Otu0155	2	0	0	0	1	1	2	5	0	1	0	0	1	0	1	0	1	1	0	3	1	0	0	5	0	3	0	0	11	1	0	1	2	5	6	0	1	92	0	3	1	0	2	0	5	1	1	0	0
Otu0156	0	0	0	0	0	0	4	0	0	0	0	0	0	0	0	0	0	0	0	19	0	0	0	1	0	0	0	0	3	0	0	0	0	0	0	0	6	1	0	2	0	0	0	0	0	0	0	0	1
Otu0157	45	0	0	0	2	1	23	111	4	0	0	0	7	1	19	0	0	0	0	7	0	0	0	0	1	0	0	0	0	0	0	0	0	0	0	0	8	0	0	0	0	0	0	0	0	0	0	0	0
Otu0158	5	0	4	16	4	4	1	0	9	0	2	8	0	0	1	27	16	35	1	0	3	3	1	0	0	0	0	0	0	0	0	0	1	3	1	3	9	0	0	0	0	0	2	1	2	1	2	1	9
Otu0159	3	1	1	1	2	0	0	0	1	1	0	1	0	0	0	1	1	1	0	0	1	0	1	0	103	4	2	1	6	4	1	1	2	0	1	0	1	0	0	0	0	1	2	16	7	3	10	1	0
Otu0160	0	0	0	0	0	0	0	0	0	0	0	0	0	0	0	0	0	0	0	0	0	0	0	0	0	0	0	0	0	0	0	0	0	0	0	0	1	0	0	0	0	0	1	13	6	3	0	0	0
Otu0161	0	0	0	0	0	0	1	0	0	0	0	0	0	0	0	0	0	0	0	2	0	0	0	0	0	0	0	0	0	0	0	0	0	0	0	0	0	0	0	0	182	0	0	0	0	0	0	16	2
Otu0162	0	0	0	0	0	0	1	0	0	0	0	0	1	0	0	0	0	0	0	5	0	0	0	79	4	0	0	0	0	3	0	0	0	0	1	5	1	0	0	0	0	0	0	0	0	0	0	0	1
Otu0163	0	0	1	0	0	0	7	0	0	0	0	0	0	166	0	0	0	0	0	22	0	0	0	0	0	0	0	0	0	0	0	0	0	0	0	0	22	0	0	0	0	0	0	0	0	0	0	0	0
Otu0164	1	0	0	4	3	3	20	42	2	1	0	4	0	0	0	0	0	6	1	9	0	0	0	0	0	0	1	0	0	0	0	0	0	1	2	7	3	0	2	0	0	0	1	0	0	0	0	3	5
Otu0165	20	0	0	1	4	1	1	0	2	0	0	0	0	89	0	132	0	0	0	0	0	0	0	0	0	0	0	0	0	0	0	0	0	0	0	0	0	0	0	0	0	0	0	0	0	0	0	0	0
Otu0166	0	1	1	0	2	2	2	14	0	1	0	0	0	0	2	0	0	1	0	0	1	0	0	0	0	0	0	0	0	0	0	0	1	0	0	0	0	0	4	0	0	0	0	0	0	0	0	0	0
Otu0167	0	28	7	9	0	0	0	0	5	0	0	10	0	38	0	0	0	0	0	0	0	0	0	0	0	0	0	0	0	0	0	0	0	0	0	0	0	0	0	0	0	0	0	0	0	0	0	0	0
Otu0168	0	0	0	0	0	0	0	0	0	0	0	0	0	0	0	0	0	0	0	0	0	0	0	0	0	5	0	0	0	0	0	0	0	0	17	55	5	0	1	0	0	0	26	97	27	0	0	0	0
Otu0169	0	0	0	0	0	0	0	0	14	0	0	0	0	0	0	0	0	0	0	3	0	0	0	0	0	0	0	0	0	0	0	0	0	0	6	202	3	0	0	0	0	0	0	0	0	0	0	6	2
Otu0170	0	0	1	0	0	0	2	0	0	0	0	0	0	0	0	0	0	0	0	4	0	0	0	0	0	0	0	228	0	0	0	0	1	0	2	0	3	0	0	0	0	0	0	0	0	0	0	0	0
Otu0171	0	0	1	0	0	4	4	0	23	0	1	22	0	3	5	0	0	4	1	1	0	0	10	0	100	1	0	1	0	3	0	2	0	0	0	11	3	0	0	0	0	0	0	0	0	0	0	0	0
Otu0172	7	0	0	29	0	0	0	0	0	0	6	1	0	3	0	0	74	41	0	1	0	0	0	0	0	0	0	0	0	0	0	0	0	0	0	0	3	0	0	0	0	0	0	0	0	0	0	1	0
Otu0173	0	0	0	0	0	0	0	0	0	0	0	0	0	0	0	0	0	0	0	0	0	0	0	0	0	0	0	0	0	0	22	0	0	0	0	0	0	0	0	0	0	0	0	0	0	0	0	0	0
Otu0174	0	1	0	0	0	0	0	0	0	0	0	0	0	1	0	0	0	0	0	0	0	0	0	0	0	0	0	0	0	0	0	0	0	0	0	0	0	0	0	0	0	0	0	0	0	0	0	0	0
Otu0175	9	0	0	2	26	19	0	10	13	17	24	0	17	26	5	1	0	0	0	2	0	0	7	0	0	1	0	0	1	2	8	4	0	0	0	0	3	1	4	0	0	0	2	0	0	0	1	0	0
Otu0176	3	21	0	4	2	4	27	1	0	17	0	10	15	1	38	0	1	0	0	4	0	0	2	0	0	0	0	0	0	0	0	0	0	0	0	0	1	0	0	0	0	0	0	0	0	1	0	0	0
Otu0177	3	1	0	1	1	0	2	1	0	0	0	0	1	0	0	5	3	28	4	17	62	3	0	0	1	1	0	0	0	0	1	0	1	0	0	5	10	0	0	0	0	0	0	0	0	0	0	8	5
Otu0178	0	0	0	0	0	0	3	2	1	1	0	0	0	0	0	0	1	1	0	9	11	11	0	0	0	0	0	0	1	0	3	0	0	0	0	0	4	13	0	0	0	5	0	1	1	1	0	3	122
Otu0179	0	0	7	41	1	5	8	3	0	36	5	1	0	1	0	23	5	11	34	3	0	0	0	0	0	0	0	0	0	0	0	0	0	0	0	0	1	0	0	0	0	0	0	0	0	0	0	0	0
Otu0180	0	1	0	0	0	201	0	0	0	0	0	0	0	0	0	0	0	0	0	0	0	0	0	0	0	0	0	0	0	0	0	0	0	0	0	0	0	0	0	0	0	0	0	0	0	0	20	0	0
Otu0181	0	0	0	0	0	0	0	0	0	0	0	0	0	0	0	0	0	0	0	0	0	0	0	0	0	0	0	0	0	0	0	0	0	0	0	0	0	0	0	0	0	0	0	0	0	0	0	0	0
Otu0182	0	0	1	0	0	0	0	14	0	0	0	0	0	0	0	0	0	0	0	0	0	0	0	0	0	0	0	0	0	0	0	0	0	0	0	0	0	0	0	0	0	0	0	0	0	0	0	0	0
Otu0183	0	1	1	0	0	0	0	1	0	0	0	0	0	0	0	3	0	0	0	6	0	0	0	1	0	0	0	0	1	0	0	0	4	0	0	0	3	148	1	0	0	0	0	0	0	0	0	0	3
Otu0184	0	0	0	0	0	0	1	0	0	0	0	0	0	2	0	0	0	13	0	0	7	5	0	0	0	0	0	0	0	0	1	0	0	0	0	0	0	0	4	0	0	11	0	17	7	0	0	0	0
Otu0185	6	0	0	3	0	0	1	0	0	4	0	0	0	7	0	6	20	40	1	3	7	1	0	0	0	0	0	0	0	0	0	0	2	0	1	46	2	0	0	0	0	0	0	0	0	0	0	2	7
Otu0186	1	0	1	1	1	0	0	1	4	0	0	3	2	0	1	2	1	2	2	1	0	4	1	0	0	0	5	5	1	3	0	2	5	0	0	1	0	0	1	0	0	9	0	5	5	4	7	3	0
Otu0187	0	0	0	1	1	0	3	10	0	0	0	0	1	0	4	7	0	0	0	1	0	0	0	0	0	0	0	0	0	0	0	0	2	5	1	0	1	0	0	1	0	24	0	0	0	0	0	0	0
Otu0188	6	2	2	3	6	3	1	2	4	3	9	3	0	0	1	1	0	0	0	1	0	2	0	0	0	0	5	0	0	0	0	0	2	0	0	0	1	0	0	0	0	16	0	1	0	0	1	0	0
Otu0189	0	33	0	8	0	0	6	0	0	1	0	1	0	0	0	0	15	13	0	20	0	0	0	0	0	0	0	0	0	0	0	0	0	0	1	0	10	0	0	0	0	0	0	0	0	0	0	30	0
Otu0190	1	0	0	10	0	0	4	4	13	0	0	0	0	0	0	0	2	3	0	3	1	8	0	0	0	0	0	0	0	0	0	0	0	1	0	119	1	0	0	0	0	0	0	1	3	0	0	7	4
Otu0191	1	0	0	0	1	1	4	0	0	2	0	0	0	0	0	0	0	0	0	1	0	3	1	0	0	0	0	0	0	17	2	0	0	0	0	0	1	0	0	0	42	0	0	0	0	0	2	0	1
Otu0192	17	0	0	0	0	1	0	0	0	0	0	0	0	0	0	0	0	0	0	2	0	0	0	0	0	0	1	37	0	0	0	0	0	0	0	0	1	0	0	0	0	0	0	0	0	0	0	0	0
Otu0193	0	0	0	0	0	0	0	0	0	0	0	0	0	0	0	0	0	0	0	0	0	0	0	21	0	0	0	0	0	0	0	0	0	0	0	0	0	0	0	155	0	0	0	0	0	0	0	0	0
Otu0194	0	4	2	0	0	1	0	0	0	1	0	1	0	3	1	4	1	1	1	0	1	1	0	5	0	0	1	1	1	8	2	0	0	1	2	1	1	9	1	0	2	0	4	1	1	0	4	1	44
Otu0195	0	0	0	15	0	0	0	0	0	1	0	0	0	0	0	0	0	0	0	1	0	0	0	0	0	0	0	0	3	5	0	0	0	7	1	0	0	0	0	0	0	1	0	0	0	0	0	0	0
Otu0196	0	1	0	0	0	0	3	4	0	0	0	0	0	1	1	0	3	15	0	10	73	1	0	0	0	0	0	0	3	0	5	0	5	0	0	2	6	0	3	0	0	0	0	0	2	0	0	2	3
Otu0197	0	0	0	0	0	0	0	0	0	0	0	0	0	0	0	0	1	0	0	0	0	0	0	0	0	0	0	0	0	0	0	0	0	0	0	0	0	0	0	0	1	0	0	0	13	0	0	0	0
Otu0198	0	0	0	0	0	0	1	0	0	0	0	0	0	0	0	0	0	0	0	1	0	0	0	0	30	0	0	0	0	0	0	0	0	0	0	0	2	0	0	0	0	0	0	0	0	0	0	0	0
Otu0199	0	0	0	0	2	0	8	7	0	0	0	0	0	0	0	0	0	0	0	0	0	0	0	0	0	0	0	0	0	0	0	0	0	0	0	0	0	0	0	0	0	0	0	0	0	0	0	0	0
Otu0200	0	0	0	0	0	0	0	0	0	0	0	0	0	0	0	0	0	0	0	0	0	0	0	0	0	0	0	0	0	0	0	0	0	0	0	0	0	0	0	0	0	0	0	0	3	0	0	0	0
Otu0201	9	0	5	36	0	2	1	0	0	0	1	0	0	1	4	1	30	5	16	1	0	0	0	0	0	0	0	0	0	0	0	0	0	0	0	0	0	0	0	0	0	0	0	0	0	0	0	0	0
Otu0202	1	1	0	0	0	0	0	0	0	0	0	0	0	0	0	2	8	1	1	0	0	0	0	17	1	2	0	0	3	1	0	0	0	0	0	0	0	0	0	0	0	0	0	1	0	2	0	0	0
Otu0203	0	0	1	0	1	0	0	0	0	0	0	0	0	4	0	1	14	16	1	3	9	15	0	0	0	0	0	0	0	0	0	0	0	0	0	0	0	0	0	0	0	0	0	0	0	0	0	0	0
Otu0204	10	0	0	3	1	3	0	0	12	1	1	0	0	0	4	7	2	0	9	2	3	2	8	0	0	0	2	0	2	1	0	0	2	3	0	0	1	0	0	0	0	1	0	0	0	0	4	1	1
Otu0205	0	0	0	0	0	0	0	0	0	0	0	0	0	1	0	0	0	0	0	0	0	0	0	0	0	0	0	0	0	0	0	0	0	0	0	0	0	0	0	0	0	0	0	0	0	0	0	0	0
Otu0206	7	2	2	2	5	0	1	4	2	3	2	0	2	0	2	0	2	2	0	2	0	0	2	0	0	0	1	0	0	0	0	0	17	0	0	0	1	0	0	0	0	0	5	1	0	14	0	0	0
Otu0207	0	0	0	0	0	4	0	0	0	0	0	0	0	3	1	0	0	0	0	1	0	0	0	0	0	0	0	0	1	0	20	0	5	0	0	0	2	0	0	0	0	0	0	0	0	0	1	0	0
Otu0208	1	1	2	0	0	1	1	1	2	2	0	0	1	0	1	3	0	0	0	2	0	1	1	0	0	0	1	1	0	1	2	2	6	0	0	0	0	0	4	0	2	10	6	2	1	9	1	0	0
Otu0209	0	0	0	0	0	0	0	0	0	0	0	0	0	0	0	0	0	0	0	0	0	0	0	0	0	1	0	0	0	0	0	0	0	0	0	0	0	0	0	0	0	0	0	0	0	0	0	0	0
Otu0210	0	1	0	0	0	0	0	0	0	0	0	0	0	0	0	0	0	0	0	2	0	0	0	0	0	0	0	0	0	0	0	0	0	0	0	0	0	0	2	0	0	0	0	0	0	0	0	0	0
Otu0211	0	11	4	1	2	0	2	9	0	0	0	1	3	0	11	0	0	0	6	1	0	0	1	0	2	8	5	2	0	0	0	0	3	0	0	1	0	0	0	0	0	14	0	0	0	1	1	0	0
Otu0212	0	0	0	0	0	0	0	0	0	0	0	0	0	0	0	0	0	0	0	0	0	0	0	0	0	0	0	0	0	0	0	0	0	0	0	0	0	0	0	0	0	0	0	0	0	0	0	0	0
Otu0213	0	0	0	0	0	7	3	0	0	0	0	0	0	2	0	0	0	0	0	8	1	0	0	0	0	0	0	0	0	0	0	0	0	0	0	0	6	0	0	0	0	0	0	0	0	0	0	0	0
Otu0214	0	0	0	0	0	0	2	10	8	0	0	4	0	0	0	38	1	1	0	4	0	0	0	0	0	0	0	0	0	0	0	0	5	0	0	0	3	0	0	0	0	0	0	0	0	0	2	1	1
Otu0215	0	0	0	0	0	0	0	0	0	0	0	0	0	0	0	0	0	0	0	0	0	0	0	0	0	0	0	0	0	0	0	0	0	0	0	0	0	0	0	0	0	0	0	0	0	0	0	0	0
Otu0216	0	0	0	0	1	0	1	1	1	0	1	0	0	0	0	4	4	6	0	3	1	3	3	0	0	0	1	0	20	1	0	1	0	1	0	3	1	9	0	0	0	0	8	0	4	1	1	5	0
Otu0217	0	0	0	0	0	0	0	0	0	0	0	0	0	0	0	0	0	0	0	0	0	0	0	0	2	1	0	0	0	0	0	0	0	1	0	0	1	69	0	0	0	0	0	0	17	0	0	0	0
Otu0218	0	0	0	0	0	0	0	0	0	0	0	7	0	0	0	11	21	19	0	0	0	0	0	0	0	0	0	0	0	0	0	0	0	0	0	0	0	0	0	0	0	0	0	0	0	0	16	23	7
Otu0219	0	0	0	0	0	0	0	0	0	0	0	0	0	0	0	0	0	0	0	0	0	0	0	0	0	0	0	0	0	0	1	0	0	0	0	0	0	0	0	0	0	0	0	0	0	0	0	0	0
Otu0220	4	8	1	7	2	1	2	4	2	2	0	8	0	0	3	1	0	0	0	1	0	0	2	0	0	0	0	0	0	0	0	0	2	1	0	0	3	0	1	0	0	0	6	6	7	1	0	0	2
Otu0221	1	0	1	0	0	2	0	1	3	2	0	2	0	0	0	0	2	0	1	1	0	4	1	0	0	0	1	0	0	0	0	1	7	0	6	0	0	0	1	0	0	3	5	7	1	3	1	1	0
Otu0222	0	0	0	0	0	0	0	0	0	1	0	0	0	0	0	0	1	0	0	1	0	0	0	0	0	0	0	0	1	2	1	0	0	1	1	12	0	0	0	0	0	1	0	0	7	0	0	20	0
Otu0223	0	0	0	0	0	0	7	0	0	0	0	0	0	0	1	0	0	0	0	12	1	0	0	0	0	0	0	0	0	0	0	0	0	0	0	0	1	0	0	0	0	0	2	0	0	0	0	0	0
Otu0224	4	0	0	4	0	10	0	1	0	0	0	0	0	0	0	0	0	0	0	1	4	8	3	0	0	0	9	27	0	0	0	0	1	0	0	0	0	0	0	0	0	1	17	1	18	5	0	0	0
Otu0225	0	0	0	15	0	1	0	0	0	0	0	0	0	0	0	0	22	23	2	1	1	2	0	0	0	0	0	0	0	0	0	0	0	0	0	0	0	0	0	0	0	1	0	0	0	0	0	0	0
Otu0226	0	0	0	0	2	1	0	1	1	2	0	1	0	0	0	2	5	2	0	0	0	0	0	0	0	0	1	0	1	0	0	0	9	0	0	0	0	0	4	0	0	5	1	2	1	0	0	0	2
Otu0227	1	0	0	0	0	0	1	0	4	0	0	1	0	1	0	0	0	0	0	9	28	5	0	0	0	0	0	0	0	0	0	0	6	0	0	9	3	0	0	0	0	0	0	1	0	0	0	4	25
Otu0228	0	0	1	1	0	1	5	7	0	0	0	0	0	0	0	1	1	5	0	9	10	0	0	0	0	0	0	0	0	1	0	0	2	0	1	26	2	0	1	0	0	3	1	0	2	0	0	2	0
Otu0229	0	0	0	0	0	0	1	0	1	0	0	0	0	55	0	6	56	8	0	3	0	0	0	0	0	0	0	0	0	0	0	0	0	0	0	0	0	0	0	0	0	0	0	0	0	0	0	0	0
Otu0230	1	1	0	0	0	0	2	5	0	0	0	0	1	0	1	5	2	0	0	0	0	1	2	0	0	1	1	0	0	0	0	0	1	33	0	0	2	0	1	0	0	0	1	0	0	6	10	0	2
Otu0231	5	1	2	1	0	3	0	1	1	1	0	1	1	0	0	1	0	0	1	0	0	3	0	0	0	0	1	4	1	2	0	1	5	0	0	0	0	0	2	0	1	4	2	2	3	6	1	1	0
Otu0232	0	0	1	1	3	2	0	0	3	1	0	0	0	0	0	2	0	2	0	2	0	0	1	0	0	0	0	0	0	0	4	0	3	0	26	0	0	0	1	0	0	0	5	0	0	3	0	2	1
Otu0233	0	0	24	14	0	0	3	0	0	1	6	17	0	0	0	3	0	0	1	6	0	0	0	0	1	0	2	1	0	0	0	0	5	0	0	0	4	0	0	0	0	0	1	0	0	0	0	0	0
Otu0234	0	46	33	0	0	0	15	0	1	0	0	0	0	0	0	0	0	0	0	0	0	0	0	0	0	0	0	0	0	0	0	0	0	0	0	0	0	0	0	0	0	0	0	0	0	0	0	0	0
Otu0235	0	0	0	0	12	0	0	5	0	6	0	0	0	0	0	0	0	0	0	1	0	0	0	0	0	0	0	0	0	0	0	0	0	0	0	0	0	0	0	0	0	27	0	0	0	0	0	0	0
Otu0236	0	0	0	0	0	0	0	0	0	0	0	0	0	0	0	0	0	7	0	0	6	3	0	0	0	0	0	0	0	0	1	0	0	0	0	2	1	0	5	0	0	5	0	13	3	0	0	0	1
Otu0237	2	0	0	5	0	0	0	0	1	0	0	0	0	0	0	17	6	31	0	0	0	0	0	0	0	0	0	0	0	0	0	0	0	0	0	0	0	0	0	0	0	0	0	0	0	0	0	0	0
Otu0238	8	0	0	2	0	3	1	0	3	1	0	4	16	0	0	4	0	0	0	0	0	3	2	0	0	0	0	0	0	0	5	0	0	0	3	0	0	0	1	5	14	0	2	2	3	2	1	0	0
Otu0239	0	0	23	20	0	0	0	0	1	0	9	1	39	1	13	0	0	0	0	2	0	0	0	0	0	0	1	0	0	0	0	0	0	0	1	0	1	0	0	0	0	2	0	0	0	0	0	0	0
Otu0240	0	2	0	0	0	0	1	1	0	0	0	2	0	0	2	0	0	0	3	0	0	0	0	0	0	0	3	0	0	0	0	1	0	3	0	0	0	0	2	0	0	0	0	0	0	1	0	0	26
Otu0241	0	1	0	5	6	0	1	41	0	0	0	3	0	0	8	1	0	0	0	5	1	4	3	0	0	0	4	1	0	0	0	0	0	0	0	0	5	0	1	0	0	0	0	0	0	0	4	2	9
Otu0242	0	29	0	0	0	0	1	4	0	2	0	0	0	0	0	0	0	2	9	6	1	0	0	2	0	0	0	0	1	0	0	0	1	0	0	2	2	0	3	0	0	0	0	0	6	2	0	0	22
Otu0243	0	0	0	0	1	1	0	0	0	0	0	0	0	1	0	0	0	0	0	0	0	0	0	0	0	0	0	0	0	0	0	0	0	0	0	0	0	0	0	0	0	0	0	0	0	0	0	0	0
Otu0244	0	0	0	0	0	0	0	0	5	0	0	0	0	0	0	0	0	0	0	0	0	0	1	0	0	0	0	0	0	0	0	0	0	0	0	0	0	0	0	0	0	0	0	0	0	0	0	0	7
Otu0245	1	3	0	0	0	0	0	0	0	0	0	0	0	1	0	6	0	0	12	4	0	0	0	0	0	0	0	0	7	1	0	8	0	1	1	0	1	38	0	0	0	0	0	0	0	0	2	6	1
Otu0246	2	6	0	0	2	0	6	7	2	6	0	0	0	0	0	4	2	0	0	1	2	11	0	0	0	0	0	0	0	0	0	0	2	1	0	0	3	0	0	0	0	0	1	1	2	0	0	0	1
Otu0247	0	0	0	0	0	0	0	0	0	0	0	0	0	0	0	0	0	0	0	0	0	0	0	0	0	0	0	0	0	0	0	0	0	0	0	0	0	0	0	0	0	0	0	0	0	4	0	0	0
Otu0248	3	3	0	0	1	0	0	10	6	2	0	0	0	1	0	4	0	0	42	3	0	0	13	0	1	0	0	0	0	0	0	0	2	0	0	0	1	0	0	0	0	0	0	0	0	0	0	0	0
Otu0249	0	1	0	0	0	1	0	0	0	1	0	0	0	0	0	1	2	4	0	0	0	0	0	0	0	0	1	1	0	0	1	0	1	0	0	0	0	0	8	0	0	2	4	2	1	1	0	0	1
Otu0250	0	0	4	2	2	1	0	28	5	1	0	2	0	0	0	0	0	0	9	1	0	0	0	0	0	0	0	0	0	0	0	0	0	1	0	1	3	0	0	0	0	0	1	0	0	0	0	0	0
Otu0251	10	0	1	2	0	3	4	2	1	1	1	2	0	4	0	0	8	11	2	1	0	0	0	0	0	0	3	0	0	0	0	0	0	1	5	3	0	0	0	0	0	0	0	0	1	0	0	0	0
Otu0252	0	0	0	0	0	0	0	0	0	0	0	0	0	0	0	0	3	0	0	0	0	0	0	0	0	0	0	0	0	0	0	0	0	0	0	0	0	0	0	0	0	0	0	0	0	0	0	0	0
Otu0253	0	0	0	0	0	0	0	0	0	0	0	0	0	0	0	0	0	0	0	0	0	0	0	0	0	0	0	0	0	0	0	0	0	0	0	0	0	0	0	7	0	0	0	0	0	0	0	0	0
Otu0254	0	0	0	2	0	0	0	0	0	0	5	0	11	0	47	2	0	0	0	0	0	0	0	0	0	0	0	0	0	0	0	0	0	0	0	0	0	0	0	0	0	0	0	0	0	0	0	0	0
Otu0255	0	0	0	0	0	1	0	0	0	0	7	0	0	3	0	0	0	0	0	5	5	76	0	0	0	0	0	0	0	0	0	0	1	0	0	0	0	0	0	0	0	2	0	0	0	0	0	0	0
Otu0256	3	1	5	0	0	0	1	1	8	11	0	2	1	0	10	0	1	0	0	3	1	6	0	0	0	0	0	0	0	0	0	0	1	0	2	1	1	0	0	0	0	0	0	0	0	0	0	0	1
Otu0257	0	0	0	0	0	0	0	0	0	0	0	0	0	0	0	0	3	0	4	0	1	0	1	0	0	0	1	1	3	5	0	0	1	0	0	0	0	0	0	0	0	0	0	1	0	0	0	0	0
Otu0258	0	0	0	0	4	0	5	0	0	0	0	0	1	0	0	0	0	0	0	15	0	0	0	0	0	0	0	0	0	0	0	0	0	0	0	0	9	0	0	0	0	0	39	0	0	0	0	0	0
Otu0259	1	0	4	10	0	11	0	1	2	0	1	1	0	0	2	3	1	1	0	0	1	0	0	0	0	0	0	0	0	1	0	0	1	0	0	0	0	0	0	0	0	0	5	2	0	1	0	0	0
Otu0260	0	0	0	0	0	0	0	0	1	0	0	0	0	1	0	3	9	2	0	1	0	0	0	0	0	0	0	0	0	0	0	0	5	0	0	0	0	0	0	0	0	13	0	0	0	0	0	0	0
Otu0261	0	0	0	0	0	0	0	0	0	1	0	0	0	0	0	0	0	0	0	0	0	0	0	0	0	0	0	0	0	0	0	0	0	0	0	0	0	0	0	0	0	0	0	0	0	0	0	0	0
Otu0262	0	0	0	0	0	0	1	0	0	1	0	0	0	0	0	0	0	1	0	1	0	0	0	0	0	1	0	0	0	0	5	0	0	0	0	0	0	0	1	0	0	0	0	0	1	0	0	22	7
Otu0263	0	0	0	0	0	0	0	0	0	0	0	0	0	0	0	0	0	0	0	0	0	0	0	0	0	0	0	0	0	0	0	0	0	0	0	0	0	0	0	0	0	0	0	0	0	0	0	0	0
Otu0264	0	0	0	0	0	0	0	0	0	0	0	0	0	0	0	0	0	0	0	0	0	0	0	0	0	0	0	0	0	0	0	0	0	0	0	0	0	0	0	0	0	0	0	0	0	0	0	0	0
Otu0265	0	0	0	0	0	0	0	0	0	0	0	0	0	0	0	0	0	0	0	0	0	0	0	0	0	0	0	0	0	0	0	0	0	0	0	1	0	0	0	0	0	0	0	0	0	0	0	0	1
Otu0266	0	0	0	0	0	0	0	0	0	0	0	0	0	0	0	0	0	0	0	0	0	0	0	0	0	0	0	0	0	0	0	0	0	0	0	0	0	0	0	5	3	0	0	0	0	0	0	0	0
Otu0267	1	1	0	0	0	0	1	1	1	3	0	1	0	0	1	1	0	0	0	0	1	2	0	0	0	0	2	7	0	0	0	2	4	0	1	0	0	0	0	0	0	1	2	0	1	5	5	0	0
Otu0268	0	0	1	1	2	2	0	0	1	4	0	0	1	0	0	3	4	2	0	4	0	0	0	0	0	0	1	0	0	0	0	0	0	0	0	0	0	0	0	0	0	0	0	4	0	0	0	0	1
Otu0269	0	0	19	0	1	2	1	0	0	0	2	6	15	2	17	0	0	0	0	1	0	0	2	0	0	0	0	0	0	0	0	1	2	1	7	0	0	0	0	0	0	0	0	0	0	0	0	0	0
Otu0270	22	0	0	0	0	0	0	0	0	0	0	10	0	0	0	0	0	0	0	0	0	0	0	0	0	0	0	0	0	0	0	0	0	0	0	0	0	0	0	0	0	0	0	0	0	10	0	0	0
Otu0271	0	0	0	0	0	0	0	0	0	1	0	9	0	0	0	0	8	0	0	4	0	0	0	1	0	0	0	0	0	0	0	0	0	0	0	0	1	0	0	0	0	0	0	0	0	0	0	0	0
Otu0272	0	0	0	0	0	0	0	0	0	0	1	9	0	0	0	0	0	0	0	1	0	0	0	0	0	0	0	0	0	0	0	0	0	0	0	0	1	0	0	0	0	0	6	1	18	10	13	6	21
Otu0273	1	0	0	1	1	1	0	0	0	1	0	0	4	1	0	1	0	1	0	0	0	1	0	0	0	0	0	0	0	0	6	1	2	0	7	1	0	0	0	0	0	9	3	2	1	1	1	1	1
Otu0274	3	0	0	1	0	1	5	0	1	4	0	0	0	0	18	0	1	0	0	5	0	2	0	0	0	0	0	0	0	0	0	0	0	0	1	0	2	0	0	0	0	2	0	0	0	0	0	1	0
Otu0275	0	0	6	0	0	9	32	0	0	0	0	0	0	0	0	0	0	0	18	1	0	0	11	0	0	0	0	0	0	0	0	0	0	0	0	0	1	0	0	0	0	0	0	0	0	1	0	0	0
Otu0276	0	0	0	0	0	0	0	0	0	0	0	0	0	0	0	1	0	1	0	2	0	0	1	23	0	3	0	0	0	1	0	0	0	0	0	0	0	0	0	0	1	1	6	1	0	1	0	2	2
Otu0277	0	0	0	3	0	0	3	3	0	0	0	0	0	0	0	5	10	2	9	1	0	0	0	0	0	0	0	0	0	0	0	0	0	0	0	0	0	0	0	0	0	0	0	0	0	0	0	0	0
Otu0278	0	1	1	0	0	0	0	0	0	1	0	0	0	0	0	2	0	0	0	0	0	0	0	0	0	0	0	1	0	0	0	0	7	0	3	0	0	0	1	0	0	1	1	0	3	1	2	0	0
Otu0279	0	0	0	0	9	23	0	5	0	9	0	0	0	22	0	0	0	0	0	3	0	0	0	0	0	0	0	0	0	0	0	1	0	0	0	0	1	0	0	0	0	0	0	0	0	0	0	0	0
Otu0280	1	0	0	0	0	0	0	0	3	0	0	0	0	0	0	1	3	0	5	1	0	0	0	0	0	0	0	0	0	0	0	0	0	3	0	4	2	0	3	0	0	0	0	0	0	2	0	0	0
Otu0281	2	0	0	1	0	0	4	0	0	0	0	0	0	0	0	0	0	0	0	2	2	0	0	0	0	0	0	2	0	0	10	0	0	0	0	0	0	0	0	0	0	1	0	0	0	0	0	1	45
Otu0282	0	0	0	0	0	0	0	0	0	0	0	0	0	0	0	0	1	3	0	1	9	30	0	0	0	0	0	0	0	1	0	0	0	0	0	23	0	0	0	0	0	0	0	3	18	0	0	0	0
Otu0283	0	0	0	0	0	0	0	0	0	0	0	4	0	0	0	0	0	0	0	0	0	0	0	0	0	0	0	0	0	0	0	0	0	0	0	0	1	0	32	0	0	0	0	0	1	0	0	4	48
Otu0284	0	0	0	1	0	0	0	1	0	0	0	9	0	0	0	0	2	0	0	1	0	0	1	0	0	0	0	0	0	0	0	0	0	0	0	0	0	0	0	0	0	0	0	0	0	0	0	0	0
Otu0285	0	1	1	0	0	0	0	0	0	1	0	1	0	0	0	1	5	1	0	1	0	1	0	0	0	0	0	0	0	0	0	0	0	0	4	0	0	0	0	0	0	0	3	6	3	1	1	0	2
Otu0286	0	0	0	0	0	3	0	0	0	0	0	1	0	32	0	0	0	0	0	0	0	6	0	0	0	0	0	0	0	0	0	0	0	0	0	12	1	0	0	0	0	0	0	0	0	0	0	0	0
Otu0287	2	0	0	0	1	0	0	2	0	1	0	0	2	0	0	4	0	0	0	0	0	0	1	0	0	0	0	0	2	0	0	0	1	1	2	0	0	0	0	0	0	6	0	0	0	1	0	0	0
Otu0288	0	0	0	24	27	6	1	0	0	9	0	0	0	0	0	0	0	0	0	2	0	0	1	0	0	0	0	0	1	5	7	3	0	0	0	0	1	0	0	0	0	0	1	0	0	0	0	0	0
Otu0289	0	0	0	0	0	0	0	0	0	0	1	89	0	0	0	0	0	0	0	0	0	0	0	0	0	0	0	0	0	0	0	0	0	0	0	0	0	0	0	0	0	0	2	0	0	0	0	0	0
Otu0290	0	1	0	1	1	1	0	0	1	2	0	0	0	0	0	0	1	0	0	0	0	1	1	0	0	0	1	2	0	0	0	0	1	0	0	0	0	0	0	0	0	0	1	2	1	3	1	1	2
Otu0291	0	0	0	0	0	0	0	1	0	1	0	0	0	0	0	0	0	0	0	1	59	2	0	0	0	0	0	0	0	0	0	0	0	0	0	0	1	0	0	0	0	1	0	0	0	0	0	0	0
Otu0292	1	1	1	0	1	1	0	0	3	5	1	0	3	0	1	2	0	0	0	0	0	0	0	0	0	0	0	2	0	0	0	1	1	0	1	0	1	0	0	0	1	7	3	0	0	8	0	0	0
Otu0293	0	0	0	8	0	0	1	0	0	0	0	10	13	0	23	0	0	0	0	2	0	0	4	0	0	0	1	0	0	0	0	0	0	0	7	0	0	0	0	0	0	0	0	0	0	0	0	0	0
Otu0294	1	0	0	0	1	1	0	0	0	0	1	0	0	0	0	0	1	0	0	1	1	0	0	0	1	0	4	0	1	0	0	0	1	0	4	0	0	0	1	0	0	1	1	7	1	1	1	0	1
Otu0295	0	0	1	0	0	1	0	1	0	0	0	1	0	0	0	0	2	0	0	1	1	1	0	0	0	0	1	0	0	0	0	0	1	0	1	0	0	0	0	0	0	0	3	3	2	0	0	0	5
Otu0296	0	0	0	2	0	1	0	0	0	0	2	0	0	0	0	1	7	10	0	0	0	0	0	0	0	0	0	0	0	0	0	0	0	0	0	0	0	0	0	0	0	0	1	1	6	0	0	0	0
Otu0297	3	0	0	0	2	2	3	0	3	2	4	1	3	3	4	1	0	1	0	1	0	0	1	0	0	0	0	1	0	1	6	4	0	0	2	1	0	0	0	0	0	2	10	0	1	1	1	0	0
Otu0298	16	0	0	8	0	4	0	3	0	0	0	1	0	0	0	0	0	0	0	0	0	0	0	0	0	0	0	2	4	1	0	0	0	0	0	0	0	0	0	0	0	3	0	0	0	0	0	0	0
Otu0299	1	1	12	0	0	2	1	1	0	4	0	0	1	0	2	0	0	0	0	1	0	0	0	0	0	0	0	0	0	0	0	0	0	0	0	0	0	0	0	0	0	0	0	0	0	0	0	0	0
Otu0300	0	0	0	1	0	0	3	4	0	0	0	0	0	0	0	0	0	1	0	5	20	4	0	0	0	0	0	0	0	0	0	0	0	0	0	16	4	0	0	0	0	1	0	0	2	0	0	0	8
Otu0301	0	0	0	0	0	26	0	0	0	0	3	0	0	12	0	0	0	0	1	1	0	0	0	0	0	0	3	0	0	0	0	0	0	0	0	0	0	0	0	0	0	1	3	0	0	2	0	0	2
Otu0302	1	0	1	0	0	1	2	2	7	0	2	7	1	0	4	2	1	1	0	4	0	2	5	0	0	0	0	0	0	0	0	0	0	0	0	0	1	0	0	0	0	0	0	0	0	7	0	1	0
Otu0303	0	0	0	0	0	0	0	0	0	0	0	0	0	0	0	0	0	0	0	2	58	5	0	0	0	0	0	0	0	0	2	0	0	1	0	0	0	0	0	0	0	0	0	0	0	0	0	6	0
Otu0304	0	0	0	0	0	0	0	0	0	0	0	0	0	0	0	0	0	0	0	0	0	0	0	0	0	0	0	0	0	0	0	0	0	0	0	0	0	0	0	0	0	0	0	0	0	0	0	0	0
Otu0305	0	4	0	0	2	6	0	1	5	1	1	0	1	0	0	1	0	0	1	1	0	0	3	0	0	0	4	3	0	0	0	0	1	0	0	0	0	0	0	0	0	0	1	0	2	2	3	0	9
Otu0306	1	1	0	2	0	1	5	2	0	2	0	0	0	1	0	0	1	1	2	2	14	1	0	0	0	0	0	0	0	0	0	0	0	0	0	3	6	0	1	0	0	4	0	0	0	0	0	2	0
Otu0307	0	2	4	0	0	0	2	1	5	1	0	0	1	0	0	0	0	0	0	5	1	0	0	0	0	0	0	0	2	0	0	0	3	0	0	0	0	0	0	0	0	0	0	0	0	1	0	0	0
Otu0308	1	0	0	0	0	3	1	0	0	0	0	0	1	0	0	1	0	1	1	0	0	1	0	0	0	0	0	0	0	0	2	1	3	0	14	0	0	0	0	0	0	4	0	1	0	0	0	1	1
Otu0309	0	0	0	0	0	0	2	0	0	1	0	0	0	0	0	0	3	3	3	2	11	1	0	0	0	0	0	1	0	0	1	0	0	0	0	1	1	0	0	0	0	0	0	0	0	0	0	2	0
Otu0310	1	5	0	0	9	3	1	0	0	4	5	5	0	2	0	3	0	0	14	2	0	0	0	0	0	0	0	0	0	0	0	0	0	0	0	0	2	0	0	0	0	0	1	0	0	0	0	0	0
Otu0311	4	3	2	0	0	0	1	3	1	3	1	0	2	0	0	0	0	0	0	0	0	0	1	0	0	0	0	0	0	0	2	0	5	0	2	0	1	0	0	1	9	1	0	0	0	2	0	0	1
Otu0312	0	2	2	1	0	1	0	0	0	2	0	1	0	0	0	0	1	3	0	0	0	0	1	0	0	0	1	0	0	0	0	0	1	0	5	0	0	0	0	0	0	0	0	4	1	0	1	0	1
Otu0313	1	2	1	1	2	0	0	2	0	2	0	0	0	0	1	1	0	1	0	0	0	0	0	0	0	0	0	0	0	0	0	0	8	0	0	0	0	0	0	0	0	0	0	0	0	6	0	0	0
Otu0314	0	0	0	0	0	2	0	1	1	0	0	0	0	0	0	1	3	5	1	0	2	1	3	0	0	0	0	1	0	2	1	0	0	1	10	1	2	0	0	0	0	0	0	6	3	0	0	0	0
Otu0315	0	0	0	0	0	0	0	0	0	0	0	0	0	0	0	0	2	0	0	0	2	0	0	0	0	0	0	2	0	0	0	0	0	0	0	0	0	0	2	0	0	3	0	1	1	0	0	0	0
Otu0316	0	0	0	0	0	0	0	0	0	0	0	0	0	0	0	0	5	4	0	0	0	0	0	0	0	0	0	0	0	0	0	0	0	0	0	3	0	0	0	0	0	0	0	0	0	0	0	0	0
Otu0317	1	1	0	0	0	0	0	0	0	1	0	0	0	0	0	0	0	0	0	1	0	1	0	0	0	0	2	4	4	1	0	3	1	0	0	0	1	0	0	0	0	1	4	0	0	4	3	0	3
Otu0318	0	0	0	2	0	0	0	0	3	0	0	0	0	0	0	0	5	3	1	3	0	0	0	0	0	0	0	0	0	0	0	0	0	0	0	25	0	0	0	0	0	0	0	0	0	0	0	10	8
Otu0319	0	0	0	0	0	0	1	0	0	0	0	0	0	0	0	0	0	0	0	0	0	0	0	0	0	0	0	0	0	0	0	0	0	0	0	0	1	8	0	1	0	0	0	0	3	0	0	0	0
Otu0320	0	0	0	1	0	0	1	0	0	2	0	2	0	0	0	0	0	0	0	2	0	1	0	0	0	0	2	3	0	0	0	2	1	0	0	0	2	1	0	0	0	3	3	0	0	2	3	0	2
Otu0321	0	9	0	0	0	0	0	0	0	0	2	0	0	0	0	0	0	0	0	0	0	0	0	0	0	0	0	0	0	0	0	0	0	0	0	0	0	0	1	0	0	0	14	5	2	2	0	0	0
Otu0322	0	0	0	1	1	1	0	0	0	0	0	0	2	0	1	3	0	0	0	0	0	0	0	0	0	0	0	0	0	4	10	3	0	0	0	1	0	0	0	0	0	1	4	0	0	5	1	1	0
Otu0323	0	0	1	0	0	2	0	1	0	1	1	0	0	0	0	2	1	0	0	1	0	0	0	0	0	0	0	0	0	0	0	0	1	0	1	0	0	0	8	0	0	0	2	2	4	1	0	0	1
Otu0324	0	11	1	0	6	8	21	0	0	0	0	2	0	5	0	0	0	0	0	0	0	0	4	0	0	0	0	0	0	0	0	0	0	0	0	0	0	0	0	0	0	1	0	0	0	0	0	1	7
Otu0325	1	0	1	0	2	2	0	0	2	3	0	0	1	0	0	1	0	0	0	1	1	0	0	0	0	0	1	1	0	0	0	0	3	0	0	0	0	0	0	0	0	0	1	1	0	1	0	0	0
Otu0326	0	0	0	0	0	0	0	0	0	0	0	0	0	0	0	0	1	0	0	0	8	1	0	0	0	0	0	0	0	0	0	0	0	0	0	1	1	0	0	0	0	0	0	0	0	0	0	1	1
Otu0327	0	0	1	0	3	0	1	0	0	0	0	0	0	1	0	1	2	1	0	2	4	10	0	0	0	0	0	0	0	6	0	0	1	0	0	0	0	0	0	0	0	0	0	0	0	0	0	0	0
Otu0328	2	0	0	0	2	0	0	0	0	1	0	1	0	0	0	1	2	1	0	0	0	0	0	0	0	0	0	0	0	0	0	0	2	0	13	0	0	0	0	0	0	0	2	0	0	2	0	0	1
Otu0329	0	0	0	0	0	0	2	0	0	0	1	0	0	0	0	0	0	0	1	1	5	1	0	0	0	0	0	0	1	0	1	0	0	0	0	0	6	0	0	0	0	0	0	0	0	0	0	1	2
Otu0330	0	0	0	0	1	0	0	0	0	0	0	0	0	6	1	0	0	0	0	0	0	0	0	0	0	0	0	0	0	1	0	3	0	0	0	0	1	0	0	0	0	0	2	0	0	0	0	0	0
Otu0331	1	0	0	0	0	4	0	0	0	0	0	0	0	2	0	1	13	21	0	1	0	0	0	0	0	0	0	0	0	0	0	0	3	0	1	12	1	0	0	0	0	0	0	0	0	0	0	0	0
Otu0332	0	0	0	0	0	0	0	0	0	0	0	0	0	0	0	0	3	0	0	0	0	0	0	0	0	0	0	0	0	0	0	0	0	0	0	0	0	0	0	0	0	0	0	0	0	0	0	0	0
Otu0333	0	0	0	0	0	0	0	0	0	0	0	0	0	0	0	0	0	0	0	1	0	9	0	0	0	0	0	0	0	0	0	0	0	0	0	28	1	0	0	0	0	0	0	0	0	0	0	6	0
Otu0334	0	0	0	0	1	18	0	0	0	0	0	0	0	1	0	0	0	0	0	0	0	0	0	0	0	0	0	0	0	0	0	0	0	0	0	0	0	0	0	0	0	0	0	0	0	0	0	0	0
Otu0335	0	0	0	4	2	1	1	3	0	0	0	0	0	0	11	1	1	1	0	3	1	5	7	0	0	0	3	1	0	0	0	0	0	1	0	0	2	0	1	0	0	2	0	0	0	0	0	1	0
Otu0336	0	0	0	0	0	0	0	0	0	0	0	1	0	0	0	0	0	0	6	3	0	0	0	0	0	0	0	0	1	0	0	1	0	0	0	0	0	2	0	0	0	0	0	0	0	0	2	1	1
Otu0337	1	0	1	0	1	0	0	0	3	1	0	0	0	0	1	1	0	0	1	0	0	1	0	0	0	0	3	1	0	2	0	1	1	0	1	0	0	0	0	0	0	3	0	1	0	2	4	0	0
Otu0338	0	0	0	0	0	0	6	11	1	0	0	1	0	0	0	0	0	1	0	1	0	0	3	0	0	0	0	0	0	0	0	0	0	0	0	0	1	0	0	0	0	0	3	0	0	1	0	0	0
Otu0339	4	0	0	1	1	0	0	0	1	0	0	0	1	0	0	1	1	2	0	0	0	0	2	0	0	0	0	2	0	0	1	0	0	0	1	0	0	0	0	0	0	2	1	1	0	1	1	0	0
Otu0340	0	0	8	0	1	1	0	0	0	12	0	0	0	0	0	0	1	0	0	0	0	0	0	0	0	0	0	0	0	0	0	0	0	0	0	0	1	0	0	0	0	0	0	0	0	0	0	0	0
Otu0341	2	1	1	0	5	1	1	1	0	1	1	0	1	0	1	2	1	0	0	2	0	0	1	0	0	0	1	0	0	0	0	0	3	0	0	0	0	0	0	0	0	0	7	1	0	4	0	0	0
Otu0342	0	0	0	0	0	0	0	0	0	0	0	0	0	0	0	0	0	0	0	0	0	0	0	0	0	0	0	0	0	0	0	0	0	0	0	0	0	0	0	0	0	0	0	0	0	0	0	0	0
Otu0343	0	0	1	0	0	0	0	0	3	0	0	0	0	0	0	0	0	0	0	2	0	0	0	0	0	0	0	0	0	1	0	0	0	0	0	3	0	0	0	0	0	0	0	0	0	0	0	0	0
Otu0344	0	0	0	0	0	0	0	0	0	0	0	1	0	1	0	2	1	2	0	0	1	1	0	0	1	1	0	0	0	0	0	2	0	1	1	0	0	6	0	0	0	0	0	0	1	0	2	0	0
Otu0345	0	0	0	0	0	0	1	0	0	1	0	0	0	0	0	1	0	0	0	3	1	1	1	4	0	1	0	0	1	1	0	1	2	1	2	0	0	0	0	1	1	1	1	3	0	0	0	0	3
Otu0346	0	0	0	0	0	0	0	0	0	0	0	0	0	0	0	0	0	0	0	0	0	0	0	0	0	0	0	0	0	0	0	0	0	0	0	0	0	0	0	0	0	0	0	0	0	0	0	0	0
Otu0347	0	0	0	0	0	0	0	0	0	0	0	0	1	0	0	0	0	0	0	0	0	0	0	0	0	0	0	0	0	0	0	0	6	0	0	5	3	0	0	1	0	0	0	0	0	0	0	0	0
Otu0348	1	1	2	0	0	0	0	1	0	1	0	0	1	0	1	0	0	0	0	0	0	0	0	0	0	0	0	0	0	2	0	1	2	0	0	0	1	0	0	0	2	9	1	1	0	2	0	0	0
Otu0349	0	0	0	0	0	0	1	0	0	0	0	0	0	0	0	1	0	2	0	1	0	0	2	2	0	0	1	0	0	0	2	0	0	0	0	0	0	28	0	0	0	0	0	0	0	0	0	1	0
Otu0350	0	0	0	0	0	0	0	0	0	0	0	0	0	0	0	0	0	0	0	1	2	0	0	0	0	0	0	0	0	0	3	0	0	0	0	0	0	0	1	0	0	1	0	17	1	0	0	0	0
Otu0351	0	0	0	0	0	0	0	0	0	0	0	0	0	0	0	2	0	0	0	0	0	1	0	0	0	0	0	0	0	0	0	0	1	0	0	0	0	0	0	0	0	0	0	0	3	0	0	0	2
Otu0352	2	0	0	0	0	0	1	0	16	0	0	0	0	0	0	1	0	2	10	2	1	1	0	0	0	0	2	0	0	0	0	0	0	0	0	0	0	0	0	0	0	0	0	0	0	0	0	0	0
Otu0353	0	1	0	0	0	1	0	1	2	1	0	0	0	0	0	0	0	0	0	0	0	0	0	0	0	0	7	4	0	1	0	2	0	0	0	0	0	0	0	0	0	0	0	0	1	1	0	0	0
Otu0354	0	0	0	0	0	0	2	0	0	0	0	0	0	0	0	0	0	0	0	14	0	0	1	0	0	0	0	0	0	0	0	0	0	0	0	1	5	0	0	0	0	0	0	0	0	0	0	0	0
Otu0355	0	0	0	0	0	0	0	1	1	1	0	0	1	0	0	1	0	0	0	0	0	0	3	0	1	5	0	0	1	0	4	0	1	0	2	0	1	0	0	3	6	0	0	0	0	1	0	0	1
Otu0356	0	1	0	1	0	0	0	0	0	1	0	1	2	1	2	1	2	0	0	0	0	0	0	0	0	0	0	0	0	0	1	0	0	0	1	0	0	0	0	0	0	1	1	1	0	1	0	1	1
Otu0357	0	0	0	0	0	0	0	0	0	0	0	0	0	0	0	0	0	0	0	0	0	0	0	0	0	0	0	0	0	0	0	0	0	0	0	0	0	0	0	0	0	0	0	0	0	0	0	0	0
Otu0358	2	1	1	0	4	2	0	0	0	1	0	0	0	0	1	1	0	0	0	0	0	1	0	0	0	0	0	2	0	0	1	0	0	0	8	0	0	0	0	0	0	1	1	1	0	0	0	0	0
Otu0359	1	0	8	0	0	1	0	0	0	1	0	1	6	0	1	4	0	0	0	0	0	0	0	0	1	0	0	0	0	0	0	0	1	0	0	0	1	0	1	0	0	0	0	0	1	0	0	3	0
Otu0360	2	0	0	2	0	0	0	0	0	1	0	1	0	0	0	1	2	0	0	3	4	2	0	0	0	0	0	0	0	0	0	0	0	0	0	0	0	0	0	0	0	1	0	0	0	0	0	2	0
Otu0361	0	0	0	0	0	0	0	0	0	0	0	0	0	0	0	0	0	8	1	4	1	0	0	0	0	0	0	0	0	0	0	0	0	0	0	0	0	0	0	0	0	0	0	0	0	0	0	7	0
Otu0362	0	0	11	1	0	1	0	2	0	0	1	2	1	0	0	0	0	0	0	0	0	0	0	0	0	0	0	0	0	0	0	0	1	0	0	0	0	0	0	0	0	2	1	0	0	2	0	0	0
Otu0363	0	0	1	0	1	0	0	2	0	3	1	0	0	0	1	2	1	0	0	0	0	0	0	0	0	0	0	0	0	0	0	0	2	0	0	0	0	0	0	0	0	0	3	1	0	0	0	0	0
Otu0364	0	0	0	0	1	0	0	0	0	0	0	0	0	1	0	0	0	0	0	0	0	0	0	0	0	0	0	0	0	0	0	0	0	0	0	0	0	0	0	0	0	0	0	0	0	0	0	1	0
Otu0365	0	0	0	0	0	0	0	0	0	0	0	0	0	0	0	0	0	0	0	3	0	0	0	0	0	0	0	0	0	0	0	0	0	0	0	0	2	0	0	0	0	0	0	0	0	0	0	36	1
Otu0366	0	1	1	2	0	0	1	0	0	0	3	0	0	0	0	24	0	0	9	1	0	0	0	0	0	0	0	0	0	0	0	0	2	0	0	0	0	0	0	0	0	0	0	0	0	0	0	0	0
Otu0367	1	0	0	0	0	1	0	2	0	1	0	0	0	0	0	1	0	0	0	0	1	1	0	0	0	0	1	1	1	1	0	0	0	0	0	0	0	0	0	0	0	3	1	0	0	1	1	0	0
Otu0368	0	0	0	0	0	0	0	0	0	0	0	0	0	4	0	0	0	0	0	4	0	0	0	0	0	0	0	0	0	0	0	0	0	0	0	0	0	0	2	0	0	1	0	0	0	0	0	0	0
Otu0369	1	0	0	0	0	2	0	0	0	0	0	0	1	0	0	0	0	0	0	0	0	0	1	0	0	0	0	0	0	2	3	0	1	0	0	0	0	0	0	0	0	4	5	0	0	3	0	0	0
Otu0370	3	1	1	0	1	0	0	2	0	1	1	1	0	0	2	1	0	0	0	0	0	0	0	0	0	0	0	0	0	0	0	0	0	0	0	0	0	0	0	0	0	1	0	0	0	0	0	0	0
Otu0371	1	0	0	0	4	0	2	1	0	0	0	0	0	0	0	0	7	5	0	1	0	0	0	0	0	0	0	1	0	0	0	0	4	0	0	0	0	0	0	0	0	0	1	0	1	1	0	0	0
Otu0372	1	0	0	10	0	0	0	0	0	1	1	0	0	0	0	0	6	21	0	0	0	0	0	0	0	0	0	0	0	0	0	0	0	0	0	0	0	0	0	0	0	0	0	0	0	0	0	0	0
Otu0373	1	2	0	0	0	0	4	1	0	0	0	1	0	1	0	0	1	3	0	0	0	0	0	0	0	1	0	0	2	1	0	0	0	0	3	1	1	0	0	0	0	1	0	0	0	0	0	0	0
Otu0374	0	1	1	1	1	0	0	0	2	0	1	0	0	0	1	1	0	3	2	0	0	1	0	0	0	0	0	0	1	0	0	1	0	0	0	2	1	0	1	0	0	0	0	0	1	0	0	1	0
Otu0375	0	0	0	0	10	23	1	0	0	0	0	0	0	0	0	0	0	0	0	1	0	0	0	0	0	0	0	0	0	0	0	0	0	0	0	0	0	0	0	0	0	0	0	0	0	0	0	0	0
Otu0376	0	0	0	0	0	0	0	0	0	0	0	0	0	0	0	0	0	0	0	0	0	0	0	0	0	0	0	0	1	0	0	3	0	0	0	0	0	3	0	0	0	0	0	0	0	0	0	0	0
Otu0377	0	0	0	0	0	0	0	0	0	0	0	0	1	0	0	0	2	0	0	1	2	2	0	0	0	0	0	0	0	1	4	0	0	0	0	3	1	0	0	0	0	0	0	0	0	0	0	2	1
Otu0378	0	1	0	0	0	0	0	0	0	0	0	1	0	0	0	2	5	1	0	0	0	0	0	0	0	0	0	0	0	0	0	0	1	0	1	0	0	0	0	0	0	0	2	4	4	1	0	0	0
Otu0379	0	0	0	0	0	0	0	0	0	0	0	0	0	0	0	0	0	0	0	0	0	0	0	0	0	0	0	0	0	0	0	0	0	0	0	0	0	0	0	0	0	0	0	0	0	0	0	0	0
Otu0380	0	0	0	0	0	0	0	0	0	0	0	0	0	0	0	4	16	0	0	0	0	0	0	0	0	0	0	0	0	0	0	0	0	0	0	0	0	0	0	0	0	0	14	1	13	0	0	0	0
Otu0381	0	0	0	0	0	0	0	0	0	0	0	0	0	0	0	0	0	0	0	0	0	0	0	0	0	0	0	0	0	0	0	0	0	0	0	0	0	0	0	0	0	0	0	0	0	0	0	0	0
Otu0382	0	0	0	0	0	0	0	0	0	0	0	0	0	0	0	0	0	0	0	0	0	0	0	0	0	0	0	0	0	0	0	0	0	0	0	0	0	0	0	0	0	0	0	0	0	0	0	0	0
Otu0383	0	0	0	1	0	1	0	0	0	0	0	0	0	13	0	0	0	0	0	0	0	0	0	0	0	0	0	0	0	0	0	0	0	0	0	3	0	0	0	0	0	0	0	1	0	0	0	5	1
Otu0384	0	0	0	0	2	1	0	0	0	0	0	0	0	0	0	0	1	1	0	0	3	0	0	0	0	0	3	0	1	2	1	1	0	0	0	0	0	0	4	0	0	2	0	0	0	0	0	0	0
Otu0385	2	0	0	0	0	0	0	1	0	1	0	2	0	0	0	1	0	0	0	0	0	1	0	0	0	0	0	0	0	1	1	0	1	0	0	0	0	0	0	0	0	0	0	1	3	0	0	0	0
Otu0386	0	0	0	5	0	0	0	0	0	0	0	0	0	7	0	0	0	0	0	0	0	0	0	0	0	0	0	0	0	0	0	0	0	0	0	0	0	0	0	0	0	0	0	0	0	0	0	0	0
Otu0387	0	4	0	0	0	0	0	0	0	0	0	0	0	0	0	0	0	0	0	0	0	0	0	0	0	0	0	0	0	0	0	0	1	0	28	0	0	0	0	0	0	0	1	3	0	1	0	0	0
Otu0388	0	0	0	2	0	0	0	4	0	0	0	0	0	0	0	0	1	1	0	3	18	3	0	0	0	1	0	0	0	0	0	0	2	0	0	2	1	0	0	0	0	1	0	0	1	0	0	2	1
Otu0389	0	0	2	3	6	2	0	0	3	1	0	1	5	12	0	0	0	0	0	0	0	0	0	0	0	0	0	0	0	1	5	1	0	0	0	0	0	0	0	0	0	0	0	0	0	0	0	0	0
Otu0390	0	0	0	0	0	0	1	0	0	0	0	0	0	0	0	0	0	0	0	0	1	0	0	0	3	1	0	0	0	0	0	0	0	0	0	0	0	0	0	2	0	1	0	0	1	0	0	0	0
Otu0391	0	0	0	0	0	0	0	0	0	0	0	0	0	45	0	0	0	0	0	0	0	0	0	0	0	0	0	0	0	0	0	0	0	0	0	0	0	0	0	0	0	0	0	0	0	0	0	0	0
Otu0392	0	0	1	0	2	4	0	2	1	1	0	1	2	0	0	0	0	0	0	0	1	0	0	0	0	0	0	0	0	0	3	2	0	0	0	0	0	0	2	0	0	0	2	1	3	1	0	0	0
Otu0393	9	0	0	1	0	0	0	0	0	3	4	23	0	0	0	0	0	0	0	0	0	1	1	0	1	0	0	0	1	0	0	0	0	0	0	0	1	0	0	0	0	0	0	0	0	0	0	0	0
Otu0394	0	0	0	0	0	0	0	29	0	10	0	0	0	2	0	0	0	0	0	0	0	0	0	0	0	0	0	0	0	0	0	0	0	0	0	0	0	0	0	0	0	0	0	0	0	0	0	0	0
Otu0395	0	0	0	0	0	0	0	0	0	0	0	0	0	0	0	0	0	0	0	0	0	0	0	0	4	1	0	0	0	1	0	0	0	0	0	0	0	0	0	0	0	0	0	9	1	0	0	0	0
Otu0396	0	0	0	0	0	0	0	0	0	0	0	0	0	0	0	0	0	0	0	0	0	0	0	0	0	0	0	0	0	1	2	0	0	0	0	0	0	0	3	0	0	0	0	0	0	0	0	0	0
Otu0397	0	0	0	0	0	0	0	0	0	0	0	0	0	0	0	0	0	0	0	0	0	0	0	0	0	0	0	0	0	0	0	0	0	0	0	0	0	0	0	0	0	0	0	0	0	0	0	0	0
Otu0398	2	0	0	9	0	1	0	0	0	0	1	2	0	0	0	1	2	0	1	0	0	6	0	0	0	0	0	0	0	0	0	0	0	0	0	0	1	0	0	0	0	0	4	0	0	0	0	0	0
Otu0399	0	0	0	0	0	0	0	0	0	0	0	0	0	0	0	0	0	0	1	0	0	0	0	0	0	0	0	0	0	0	5	0	1	0	0	2	1	0	0	0	0	0	0	0	1	0	0	1	20
Otu0400	0	0	0	0	0	0	0	0	0	0	0	0	0	0	0	0	0	0	0	0	0	0	0	0	0	4	0	0	0	1	2	0	0	0	0	0	0	0	0	0	0	0	0	4	0	0	0	0	0
Otu0401	0	0	0	0	0	0	1	1	0	1	0	0	0	0	0	3	1	2	1	0	0	0	0	0	0	0	0	0	0	0	0	0	0	0	0	0	0	0	1	0	0	0	2	2	0	0	0	1	0
Otu0402	1	0	1	0	1	0	0	0	0	0	1	0	0	0	0	0	1	0	0	0	0	0	0	0	0	0	2	0	0	0	0	0	3	0	0	0	0	0	0	0	0	0	7	2	0	4	0	0	0
Otu0403	3	5	2	0	0	1	0	15	1	0	0	1	0	5	0	0	0	0	0	3	0	0	0	0	0	0	0	0	0	0	0	0	0	0	0	0	0	0	0	0	0	0	0	0	0	0	0	0	0
Otu0404	0	0	0	0	0	0	2	0	0	0	0	0	0	0	0	0	0	0	0	0	0	0	0	0	0	0	0	0	0	0	0	0	0	0	0	0	1	0	0	0	0	0	0	0	2	3	0	0	30
Otu0405	0	2	0	0	0	0	0	0	0	0	0	0	0	0	0	0	0	0	0	0	0	0	2	1	2	0	0	1	2	1	1	2	0	1	0	0	0	0	0	1	0	1	1	0	1	2	0	1	1
Otu0406	3	0	0	0	1	0	0	1	1	2	0	0	1	0	0	0	0	0	0	1	0	1	0	0	0	0	0	1	0	1	0	0	3	0	3	0	0	0	0	0	0	0	1	0	0	0	0	1	0
Otu0407	0	0	0	0	0	0	0	0	1	0	0	0	0	4	0	0	0	0	0	0	0	0	0	0	0	0	0	0	0	0	0	0	0	0	0	0	0	0	0	0	0	0	0	0	0	0	0	0	0
Otu0408	0	2	0	1	3	0	0	1	0	4	1	0	0	0	0	1	4	1	0	0	0	0	0	0	0	0	0	0	0	0	0	0	2	0	0	0	0	0	0	0	0	0	3	0	0	1	0	0	0
Otu0409	0	1	0	0	0	0	2	0	0	0	0	0	0	0	2	0	2	0	1	10	0	0	0	0	0	0	0	0	0	0	0	1	0	0	0	0	3	0	0	0	0	0	0	0	1	0	0	1	2
Otu0410	0	0	0	0	1	4	0	0	0	0	0	0	0	1	0	1	0	0	0	0	0	0	1	0	0	0	0	0	0	0	2	0	0	0	0	0	0	0	0	0	0	1	3	0	0	2	0	0	0
Otu0411	0	0	0	0	0	0	0	0	0	0	0	0	0	0	0	0	33	0	0	1	0	0	0	0	0	0	0	0	0	0	0	0	0	0	0	0	0	0	0	0	0	0	6	0	0	0	0	0	0
Otu0412	2	0	0	1	0	0	1	0	1	0	0	0	0	0	0	1	4	0	1	3	0	0	0	0	0	0	0	0	0	0	0	0	0	0	0	0	1	0	0	0	0	0	0	1	0	0	0	0	0
Otu0413	0	0	0	0	0	0	0	0	0	0	0	0	0	0	0	0	0	0	0	0	22	19	0	0	0	0	0	0	0	0	0	0	0	0	0	0	0	0	0	0	0	0	0	0	0	0	0	0	0
Otu0414	1	0	0	0	0	1	0	0	3	0	0	0	0	0	0	0	0	0	0	0	0	0	0	0	0	0	0	0	0	0	0	0	1	0	0	0	0	0	0	0	0	0	0	0	0	0	1	0	0
Otu0415	0	0	0	0	0	0	0	0	0	0	0	0	0	0	0	0	0	0	0	0	3	0	0	0	4	2	0	0	0	1	1	0	0	0	0	0	0	0	2	0	0	0	0	5	0	0	0	0	0
Otu0416	0	0	0	0	0	0	0	0	0	0	0	0	0	0	0	0	0	0	0	0	0	0	0	0	0	0	8	32	0	0	0	0	0	0	0	0	0	0	0	0	0	0	0	0	0	0	0	0	0
Otu0417	1	0	0	0	0	0	0	0	0	0	0	4	0	0	0	0	0	0	0	0	0	0	0	0	0	0	1	1	0	0	0	1	0	0	1	0	1	0	0	0	0	0	0	0	0	1	1	0	0
Otu0418	2	0	0	0	0	0	0	0	0	0	0	1	0	0	0	0	4	4	0	2	0	1	0	3	0	0	0	0	0	0	0	0	0	0	0	0	0	0	9	0	0	0	0	0	0	0	0	0	0
Otu0419	0	0	0	0	1	1	0	0	0	0	0	0	0	0	0	1	7	1	0	0	0	0	0	0	0	0	0	0	0	0	0	0	0	0	0	0	0	0	1	0	0	0	0	2	2	0	0	0	0
Otu0420	1	0	0	0	0	0	0	0	0	0	0	0	0	0	0	0	0	0	0	0	0	0	0	0	0	0	0	0	0	0	0	4	0	0	0	0	1	0	1	0	0	0	0	0	0	0	0	0	0
Otu0421	0	0	1	0	2	0	0	2	1	1	0	0	1	0	2	2	0	0	0	0	0	0	0	0	0	0	1	0	0	0	0	1	0	0	0	0	0	0	0	0	0	0	2	0	0	3	0	0	0
Otu0422	0	0	0	0	0	1	0	0	1	0	0	0	0	0	0	1	0	0	0	0	0	0	0	0	0	0	0	0	0	0	0	0	0	0	0	0	0	0	0	0	0	0	1	1	1	1	1	0	0
Otu0423	0	0	0	0	0	0	0	2	0	0	0	0	0	0	0	0	0	0	0	0	0	0	0	0	0	0	0	0	0	0	0	0	0	0	0	0	0	0	0	0	0	0	0	0	0	0	0	0	0
Otu0424	0	3	0	0	0	1	0	0	0	0	0	3	0	0	0	0	0	0	0	0	0	0	0	0	0	0	0	0	0	0	0	0	3	0	0	0	0	0	4	0	0	0	0	0	0	0	0	0	0
Otu0425	0	0	0	0	0	0	0	0	0	0	0	0	0	0	0	0	0	0	0	0	0	0	0	0	0	0	0	0	0	0	0	0	0	0	0	0	0	24	0	0	0	0	0	0	0	0	0	0	1
Otu0426	0	0	0	0	0	5	0	0	0	0	10	1	14	0	5	0	0	0	0	0	0	0	0	0	0	0	0	0	0	0	0	0	0	0	0	0	0	0	0	0	0	0	0	0	0	0	0	0	0
Otu0427	0	0	0	0	0	0	1	6	0	0	0	0	4	0	7	0	0	0	0	0	0	0	0	0	0	0	0	0	0	0	0	0	0	0	0	0	0	0	0	0	0	0	0	0	0	0	0	0	8
Otu0428	3	3	1	0	0	0	0	1	0	3	0	0	1	0	1	0	1	0	0	0	0	0	1	0	0	0	0	0	0	0	0	0	0	1	0	0	0	0	0	0	0	0	2	0	0	3	0	0	0
Otu0429	0	0	0	0	0	0	0	0	0	0	0	0	0	0	0	0	0	0	0	0	0	0	0	0	0	0	0	0	0	0	0	0	0	0	0	0	0	0	0	0	0	0	0	0	0	0	0	0	0
Otu0430	0	0	0	0	0	0	0	0	0	0	0	0	0	0	0	0	1	6	0	0	0	0	0	0	0	0	0	0	0	0	0	0	0	0	1	21	0	0	0	0	0	0	0	0	0	0	0	0	0
Otu0431	0	0	0	0	0	0	0	0	0	0	0	0	0	0	0	0	10	0	11	0	0	0	0	0	2	1	0	0	0	0	0	0	0	0	0	0	1	0	0	0	0	0	0	1	1	2	0	0	0
Otu0432	0	0	0	0	1	0	0	0	0	0	0	0	0	0	0	1	1	0	0	0	0	0	1	0	0	0	1	2	0	0	0	0	0	0	0	0	0	0	0	0	0	0	1	1	1	1	1	0	5
Otu0433	1	0	0	0	2	2	0	0	3	2	0	1	0	0	0	0	0	0	0	0	0	0	0	0	0	0	0	0	0	1	0	0	1	0	0	0	2	0	0	0	0	3	2	0	0	0	0	0	0
Otu0434	5	0	0	0	10	0	0	0	0	1	1	21	0	0	0	0	0	0	0	0	0	0	0	0	0	0	0	0	0	0	0	0	0	0	0	0	0	0	0	0	0	0	0	0	0	0	0	0	0
Otu0435	1	0	0	0	1	1	0	0	0	0	0	0	0	0	0	0	0	0	0	0	0	0	0	0	0	0	0	0	0	0	0	0	2	0	0	0	0	0	0	0	0	0	0	1	2	0	1	0	4
Otu0436	0	0	0	0	0	1	1	1	1	0	0	1	1	0	1	0	1	1	0	0	1	0	0	0	0	0	0	0	1	0	2	4	0	0	0	0	0	0	0	0	0	0	4	2	1	1	0	0	0
Otu0437	0	0	0	5	0	0	0	0	0	0	0	0	0	4	0	0	0	0	0	1	0	0	0	0	0	0	0	0	1	0	0	0	0	0	0	0	1	0	0	0	0	0	0	0	0	0	0	0	0
Otu0438	0	0	0	0	0	1	0	0	0	0	0	1	0	0	0	0	0	0	0	1	0	0	0	0	0	0	0	0	0	0	0	0	0	0	0	0	0	0	0	0	0	0	2	0	1	0	0	0	0
Otu0439	0	0	0	0	0	0	0	0	1	0	0	0	0	0	0	0	1	0	0	0	0	0	0	0	2	1	0	0	0	1	0	0	0	0	0	1	1	0	0	0	0	0	1	0	1	0	0	0	0
Otu0440	0	0	0	0	0	4	0	0	0	0	0	0	9	8	8	0	0	0	0	0	0	0	1	0	0	0	0	0	0	0	0	0	0	0	0	0	1	0	0	0	0	0	0	0	0	0	0	0	0
Otu0441	0	1	1	0	3	0	0	0	0	0	0	0	0	0	0	0	0	1	0	0	0	0	0	0	0	0	0	1	0	0	0	0	3	0	0	0	0	0	0	0	0	0	1	1	0	1	0	0	0
Otu0442	3	1	1	0	1	0	4	1	0	0	1	0	15	0	2	0	0	0	0	0	0	0	0	0	0	0	0	0	0	0	0	0	0	0	0	0	0	0	0	0	0	5	1	0	0	0	0	0	0
Otu0443	0	0	0	0	0	1	0	0	0	0	0	0	0	0	0	0	0	2	0	0	0	0	0	0	0	0	0	0	0	0	0	0	0	0	0	5	2	0	0	0	0	0	0	0	0	0	0	0	0
Otu0444	0	0	1	1	0	0	2	0	0	0	0	0	0	0	1	0	1	0	0	0	0	0	0	0	0	0	0	0	3	1	1	1	0	0	1	2	0	0	0	0	0	0	0	0	2	0	0	0	0
Otu0445	0	0	0	1	1	3	0	0	0	1	0	1	2	0	0	1	1	0	0	0	0	0	1	0	0	0	0	0	0	0	0	0	0	0	2	0	0	0	0	0	0	0	2	3	1	0	0	0	0
Otu0446	0	0	1	0	0	5	0	0	1	0	0	0	0	7	0	0	0	0	0	2	0	0	0	0	0	0	0	0	0	0	0	0	0	0	0	0	5	0	0	0	0	0	0	0	0	0	0	0	0
Otu0447	7	4	1	0	1	0	0	2	1	5	0	0	1	0	0	0	0	0	0	0	0	0	0	0	0	0	0	0	0	0	0	0	2	0	0	0	2	0	0	0	0	0	0	0	0	0	0	0	0
Otu0448	1	0	0	0	0	1	0	0	3	0	0	0	0	0	0	1	0	0	0	0	0	0	0	0	0	0	0	1	0	0	0	0	2	0	0	0	0	0	0	0	0	1	2	0	0	0	0	0	0
Otu0449	0	0	0	0	0	0	0	0	0	0	0	1	0	0	0	1	0	0	0	0	0	0	0	0	0	0	0	0	0	0	0	0	0	0	0	0	0	0	0	0	0	0	1	0	0	2	0	0	3
Otu0450	4	0	1	0	0	0	1	1	1	4	0	0	2	0	3	0	0	0	1	0	0	0	0	0	0	0	0	0	2	0	0	0	0	0	0	0	0	0	0	0	0	0	1	0	1	0	0	0	0
Otu0451	0	0	0	0	0	0	8	1	1	0	0	0	0	0	0	0	0	0	2	5	0	0	0	0	0	0	1	0	0	0	0	0	2	0	0	4	0	0	0	0	0	0	0	0	0	0	0	1	1
Otu0452	0	0	0	0	0	0	0	0	0	0	0	0	0	0	0	0	0	0	0	0	0	0	0	0	0	0	0	0	0	0	0	0	0	0	0	0	0	0	0	0	0	0	0	0	0	0	0	0	0
Otu0453	0	0	0	0	0	1	0	0	0	0	0	0	0	0	0	0	2	1	0	0	0	0	0	0	0	0	0	0	0	0	0	0	0	0	2	4	0	0	0	0	0	0	1	1	0	0	0	0	0
Otu0454	2	0	0	0	0	0	0	0	0	0	0	0	0	1	0	0	0	0	0	0	0	0	0	0	0	0	0	0	0	0	0	0	0	0	3	5	0	0	0	0	0	0	0	0	0	0	0	0	0
Otu0455	0	0	0	0	0	0	0	0	0	0	0	0	0	0	0	0	4	4	0	0	1	1	0	0	0	5	0	0	0	0	0	0	0	0	0	3	0	0	0	0	0	1	0	0	0	0	0	0	0
Otu0456	0	0	0	0	0	0	0	0	0	0	0	0	0	0	0	0	0	0	0	0	0	0	0	0	0	0	0	0	0	0	0	0	0	0	0	0	0	0	0	0	0	0	0	0	0	0	0	0	0
Otu0457	0	0	0	0	0	0	0	0	0	0	0	0	0	0	0	0	0	0	0	4	0	0	19	0	0	0	0	0	0	0	0	0	0	0	0	0	4	0	0	0	0	0	6	0	0	1	0	0	0
Otu0458	4	0	0	0	0	0	0	0	0	3	11	0	2	0	1	1	0	0	0	0	0	0	0	0	0	0	0	0	0	0	0	0	0	0	0	0	0	0	0	0	0	1	0	0	0	0	0	0	0
Otu0459	0	1	0	1	0	2	0	0	0	0	0	0	0	0	0	0	0	0	0	0	0	0	0	0	0	0	0	0	0	0	0	0	0	0	0	0	0	0	1	0	0	2	4	2	3	0	0	0	0
Otu0460	3	0	0	1	4	2	0	0	2	0	0	0	0	3	1	0	0	0	0	0	0	0	4	0	0	1	0	0	0	1	0	2	0	0	0	0	0	0	0	0	0	0	0	0	0	0	0	0	0
Otu0461	0	0	0	0	0	0	0	0	0	0	0	0	0	0	0	0	0	0	0	0	1	0	0	0	0	0	0	0	0	0	0	0	0	0	0	0	0	0	0	0	0	1	0	0	0	0	0	0	0
Otu0462	0	0	1	0	0	0	0	0	4	0	0	0	1	0	0	0	0	0	0	0	0	0	0	0	0	0	0	0	0	0	0	0	0	0	0	0	0	0	0	0	0	0	1	1	0	0	0	0	0
Otu0463	0	0	0	0	0	0	0	0	0	0	0	1	0	0	0	1	0	0	0	0	0	1	0	0	0	0	0	0	0	1	0	0	0	0	0	0	0	0	0	0	0	1	2	0	1	2	0	0	0
Otu0464	2	1	0	0	2	2	0	0	0	0	0	0	0	0	0	0	0	0	0	0	0	0	0	0	0	0	0	1	0	2	1	2	0	0	0	0	0	0	0	0	0	0	0	0	0	0	0	0	0
Otu0465	0	0	0	0	0	0	0	0	0	0	0	0	0	0	0	0	0	0	0	0	0	0	0	0	0	0	0	0	0	0	0	0	0	0	0	0	0	0	0	0	0	0	0	0	0	0	0	0	0
Otu0466	0	0	0	0	0	1	0	0	0	0	0	0	0	0	0	0	0	0	0	0	2	0	0	0	0	0	0	0	0	0	0	0	0	0	0	0	0	0	0	0	0	2	0	0	1	0	0	0	1
Otu0467	0	0	0	0	0	0	1	0	0	0	0	2	0	0	0	0	0	0	0	0	0	0	0	0	0	5	0	0	0	0	0	0	0	0	0	0	0	0	0	2	0	0	0	0	5	0	0	0	0
Otu0468	0	0	0	0	0	0	0	0	1	0	0	0	0	0	0	0	0	2	5	3	0	0	0	0	1	0	0	0	0	1	0	0	0	3	0	0	1	1	0	2	0	0	0	1	0	0	0	0	0
Otu0469	0	0	0	0	0	0	0	0	1	1	0	1	1	0	1	0	0	0	0	0	0	0	1	0	0	0	0	0	0	4	0	1	1	1	0	0	0	0	0	0	0	0	4	0	0	1	0	0	0
Otu0470	0	0	0	0	0	0	0	0	0	0	0	0	0	0	0	1	8	4	0	1	0	0	0	0	0	0	0	0	0	0	0	0	0	0	1	7	0	0	0	0	0	0	0	0	0	0	0	0	0
Otu0471	0	0	0	0	0	0	1	0	0	0	0	0	0	0	0	0	17	0	3	0	0	0	0	0	0	0	0	0	0	0	0	0	0	0	0	0	0	0	0	0	0	0	0	0	0	0	0	1	0
Otu0472	0	0	0	1	0	0	0	0	1	2	0	2	0	0	0	1	0	0	0	0	0	1	0	0	0	0	3	2	0	0	0	0	1	0	0	0	1	0	0	0	0	0	0	1	1	1	0	0	0
Otu0473	0	0	0	0	0	0	0	0	0	0	1	0	1	0	1	0	0	0	0	0	0	0	1	0	0	0	0	0	0	1	0	0	0	0	0	0	0	0	0	0	0	0	1	3	3	1	0	0	0
Otu0474	0	0	0	0	0	0	0	0	0	0	0	1	0	0	0	4	4	4	0	0	0	0	0	0	0	0	0	0	0	0	0	1	0	0	0	0	0	12	0	0	0	0	0	0	0	0	0	0	0
Otu0475	2	12	3	4	1	0	0	0	0	3	0	1	0	0	0	0	0	0	0	0	0	0	0	0	0	0	0	0	0	0	0	0	0	0	0	0	0	0	0	0	0	0	0	0	0	0	0	0	0
Otu0476	1	1	1	0	0	0	0	1	0	1	0	0	1	0	0	1	6	0	0	0	0	0	1	0	0	0	0	0	0	0	0	0	2	0	0	0	0	0	0	0	0	0	2	0	0	2	0	0	0
Otu0477	0	0	0	0	0	0	0	0	0	0	0	0	0	0	0	0	0	0	0	0	0	0	0	0	0	0	0	0	0	0	0	0	0	0	0	0	0	0	0	0	0	0	0	0	0	0	0	0	0
Otu0478	1	0	0	0	0	0	0	0	0	0	0	0	0	0	0	0	0	0	0	0	0	2	0	0	0	0	2	1	1	0	0	0	0	0	0	0	0	0	0	0	0	0	0	4	1	1	0	0	0
Otu0479	0	1	0	0	0	0	0	0	0	0	0	0	0	0	0	0	0	0	0	0	0	0	0	0	0	0	0	0	0	0	0	0	1	0	6	0	0	0	0	0	0	0	2	0	0	0	0	1	1
Otu0480	0	0	0	0	1	0	0	0	0	1	0	0	0	0	0	0	1	0	0	1	0	0	0	0	0	0	0	0	0	0	0	0	0	0	0	0	0	0	0	0	0	0	3	6	1	3	0	0	0
Otu0481	0	0	0	0	0	0	0	0	0	0	0	0	0	0	0	0	0	0	0	0	0	0	0	0	0	0	0	0	0	0	0	0	0	0	0	1	0	0	0	0	0	0	0	0	0	0	0	0	2
Otu0482	0	0	0	0	0	0	0	0	0	0	0	0	0	0	0	0	0	0	0	0	0	0	0	0	0	0	0	0	0	0	0	0	0	0	0	0	0	0	0	0	0	0	0	0	0	0	0	0	0
Otu0483	0	0	0	0	0	0	0	0	0	0	0	0	0	0	0	0	1	0	0	0	4	0	0	0	1	0	0	0	0	0	0	0	1	0	0	0	0	1	0	0	0	0	0	0	0	1	0	0	0
Otu0484	0	0	0	0	0	0	0	0	0	0	0	0	0	0	0	0	0	0	1	0	0	0	0	0	0	0	0	0	0	0	4	0	0	0	0	3	1	0	0	0	0	0	0	0	1	0	0	0	4
Otu0485	0	0	0	0	0	0	0	0	0	0	0	0	0	0	0	0	0	0	0	0	0	0	0	0	0	0	0	0	0	3	5	3	0	0	0	0	0	0	0	0	0	0	0	0	0	0	0	0	0
Otu0486	0	0	0	0	0	0	0	0	0	0	0	0	0	1	0	0	0	0	0	0	0	0	0	0	0	0	0	0	0	0	0	0	1	0	0	0	0	0	0	0	0	1	0	0	0	0	0	0	0
Otu0487	0	0	0	0	0	3	0	0	0	0	0	0	0	0	0	1	0	0	0	1	0	0	0	0	0	0	0	1	0	0	0	1	0	0	0	0	1	0	0	0	0	0	0	0	0	0	3	0	2
Otu0488	0	0	0	0	1	1	0	0	0	0	0	0	0	0	0	0	0	0	0	0	0	0	0	0	0	0	0	2	0	3	0	2	0	0	1	0	0	0	1	0	0	0	2	0	1	1	1	0	0
Otu0489	0	0	0	0	0	1	0	0	0	2	0	0	2	0	0	0	0	0	0	1	0	0	0	0	0	0	0	2	0	2	0	1	0	0	0	0	0	0	0	0	0	0	1	0	0	0	1	1	0
Otu0490	0	0	0	1	7	0	8	1	0	6	0	1	0	2	3	0	0	0	0	0	0	0	0	0	0	0	0	0	0	0	0	0	0	0	0	0	0	0	0	0	0	0	0	0	0	0	0	0	0
Otu0491	0	0	0	0	0	0	0	0	0	0	0	0	0	0	0	0	0	0	0	1	0	0	0	0	0	0	0	0	0	1	22	0	0	0	0	0	0	0	0	0	0	0	0	0	0	0	0	0	0
Otu0492	0	0	0	0	1	1	0	0	0	0	0	0	0	1	0	0	0	0	0	1	0	0	0	0	0	0	0	0	0	0	0	0	0	0	0	2	1	0	0	0	0	0	0	0	0	0	0	6	3
Otu0493	0	0	0	0	0	0	0	0	0	0	0	0	3	0	0	1	0	0	0	0	0	0	0	0	0	0	1	0	0	3	0	0	3	0	0	0	0	0	0	0	0	4	1	1	0	2	0	0	0
Otu0494	0	0	0	0	0	0	0	0	0	0	0	0	0	0	0	0	0	0	0	0	0	0	0	0	0	0	0	0	0	0	0	0	0	0	0	0	0	0	0	9	0	0	0	0	0	0	0	0	0
Otu0495	0	0	0	0	0	0	0	0	0	0	0	5	0	0	0	0	0	0	0	0	0	0	0	0	0	0	1	7	0	0	0	0	0	0	0	0	0	0	0	0	0	1	4	0	3	0	0	0	0
Otu0496	0	0	0	0	0	1	0	0	0	0	0	0	0	0	0	0	0	0	0	1	0	1	1	0	0	0	0	0	0	0	0	0	0	0	0	0	0	0	0	0	0	0	1	0	0	0	0	0	0
Otu0497	0	0	0	0	0	0	0	0	0	0	0	0	20	0	8	0	0	0	0	1	0	0	0	0	0	0	0	0	0	0	0	0	0	0	0	0	0	0	0	0	0	0	0	0	0	0	0	0	0
Otu0498	0	0	0	0	0	0	0	0	0	0	0	0	0	0	0	0	0	0	0	0	0	0	0	0	0	0	0	0	0	0	0	0	0	0	0	0	0	0	0	0	0	0	0	0	0	0	0	0	0
Otu0499	0	0	0	0	0	0	0	0	0	0	0	0	0	0	0	0	0	0	0	0	0	0	0	0	0	0	0	0	0	0	0	0	0	0	0	0	0	0	0	0	0	0	0	0	0	0	0	0	0
Otu0500	0	0	0	0	0	0	1	0	0	0	0	0	0	0	0	0	0	2	0	0	0	0	0	0	0	0	0	0	0	0	0	0	0	1	1	21	0	0	0	0	0	0	0	0	0	0	0	0	0
[truncated: 57 more columns]
