# Supplementary material for: Exclusive enteral nutrition mediates gut microbial and metabolic changes that are associated with remission in children with Crohn’s disease
Source: Sci Rep. 2020 Nov 3;10:18879. doi: 10.1038/s41598-020-75306-z (PMC7609694; doi:10.1038/s41598-020-75306-z)
Supplement: Supplementary file 7 — Supplementary Table 3. [file 41598_2020_75306_MOESM7_ESM.xlsx]

## Sheet: Sheet1
Supplementary Table 3 - Subsets of samples included in each of the microbiota comparisons
Status	Timepoint	HC	T0	T1	T2	T3	TOTAL	Comparison
	All samples	15	27	22	19	13	96
Supp. Figure 1 and Table 2 (Top section only)		HC15 HC24 HC25 HC26 HC4 HC40 HC42 HC43 HC45 HC5 HC53 HC54 HC58 HC59 HC8	P10_Baseline P12_Baseline P18_Baseline P20_Baseline P23_Baseline P25_Baseline P26_Baseline P27_Baseline P29_Baseline P31_Baseline P32_Baseline P43_Baseline P44_Baseline P45_Baseline P4_Baseline P51_Baseline P52_Baseline P54_Baseline P55_Baseline P57_Baseline P5_Baseline P60_Baseline P62_Baseline P65_Baseline P67_Baseline P7_Baseline P9_Baseline	P10_During P12_During P18_During P20_During P23_During P26_During P29_During P32_During P43_During P45_During P51_During P52_During P54_During P55_During P57_During P5_During P60_During P62_During P65_During P67_During P7_During P9_During	P10_End P12_End P18_End P23_End P26_End P29_End P32_End P43_End P4_End P52_End P54_End P55_End P5_End P60_End P62_End P65_End P67_End P7_End P9_End	P10_FollowUp P12_FollowUp P23_FollowUp P26_FollowUp P32_FollowUp P43_FollowUp P4_FollowUp P54_FollowUp P55_FollowUp P5_FollowUp P67_FollowUp P7_FollowUp P9_FollowUp		Question = Is there a significant difference between children with CD and NCs at all of the sampled time points. All samples were included in this analysis.
	HC v T0	15	27	-	-	-	42
Figure 2a		HC15 HC24 HC25 HC26 HC4 HC40 HC42 HC43 HC45 HC5 HC53 HC54 HC58 HC59 HC8	P10_Baseline P12_Baseline P18_Baseline P20_Baseline P23_Baseline P25_Baseline P26_Baseline P27_Baseline P29_Baseline P31_Baseline P32_Baseline P43_Baseline P44_Baseline P45_Baseline P4_Baseline P51_Baseline P52_Baseline P54_Baseline P55_Baseline P57_Baseline P5_Baseline P60_Baseline P62_Baseline P65_Baseline P67_Baseline P7_Baseline P9_Baseline					Question = Is the baseline microbiota different between HC and children with CD? Here, we simply wished to compare CD patients vs non-CD controls, regardless of subsequent response or impact of EEN. Therefore we included all baseline CD samples, regardless of whether or not they provided any further samples later in the study.
	Longitudinal	-	12 (NR = 7, R=3, NA=2)	12 (NR = 7, R=3, NA=2)	12 (NR = 7, R=3, NA=2)	12 (NR = 7, R=3, NA=2)	48
Figures 2B, 2C, 2D and Table 2 (bottom section only)			NR P12_Baseline P23_Baseline P26_Baseline P32_Baseline P43_Baseline P7_Baseline P9_Baseline R P10_Baseline P5_Baseline P67_Baseline NA P54_Baseline P55_Baseline	NR P12_During P23_During P26_During P32_During P43_During P7_During P9_During R P10_During P5_During P67_During NA P54_During P55_During	NR P12_End P23_End P26_End P32_End P43_End P7_End P9_End R P10_End P5_End P67_End NA P54_End P55_End	NR P12_FollowUp P23_FollowUp P26_FollowUp P32_FollowUp P43_FollowUp P7_FollowUp P9_FollowUp R P10_FollowUp P5_FollowUp P67_FollowUp NA P54_FollowUp P55_FollowUp		Question = Does EEN impact on the overall microbiota diversity, and/or certain constituent taxa? Only individuals that provided samples at all 4 time points were included in this comparision. Including individuals without all 4 time points risks skewing some sampling point results due to inter-individual variation in microbiota composition
		15	16 (NR = 10, R = 6)				31
Figure 2E, and three-way LEfSe comparisons menitoned in the main text (T0)		HC15 HC24 HC25 HC26 HC4 HC40 HC42 HC43 HC45 HC5 HC53 HC54 HC58 HC59 HC8	NR P12_Baseline P23_Baseline P26_Baseline P29_Baseline P32_Baseline P43_Baseline P4_Baseline P60_Baseline P7_Baseline P9_Baseline R P10_Baseline P18_Baseline P5_Baseline P62_Baseline P65_Baseline P67_Baseline					Question = Is the Baseline diversity different between non-responders and responders to EEN, and to the HCs? Here we compare all known responders and non-responders at T0, regardless of whether or not they subsequently provided later samples for analysis.
		15				11 (NR = 8, R = 3)	26
Figure 2F, and three-way LEfSe comparisons menitoned in the main text (T3)		HC15 HC24 HC25 HC26 HC4 HC40 HC42 HC43 HC45 HC5 HC53 HC54 HC58 HC59 HC8				NR P12_FollowUp P23_FollowUp P26_FollowUp P32_FollowUp P43_FollowUp P4_FollowUp P7_FollowUp P9_FollowUp R P10_FollowUp P5_FollowUp P67_FollowUp		Question = Is the microbiota at T3 different between non-responders and responders to EEN, and compared to the HCs? Here we compare all known responders and non-responders who provided follow up samples at T3.
	RvNR (T0)	-	16 (NR = 10, R = 6)	-	-	-	16
Used for Pairwise Metastats and LEfSe comparisons between responders and non-responders mentioned in the main text -T0.			NR P12_Baseline P23_Baseline P26_Baseline P29_Baseline P32_Baseline P43_Baseline P4_Baseline P60_Baseline P7_Baseline P9_Baseline R P10_Baseline P18_Baseline P5_Baseline P62_Baseline P65_Baseline P67_Baseline					Question = Are there constituent taxa within the microbiota that are different between non-responders and responders to EEN at T0? Here we compared all known responders and non-responders who provided samples at T0, regardless of whether or not they provided samples later.
	RvNR (T3)	-	-	-	-	11 (NR = 8, R = 3)	11
Used for Pairwise Metastats and LEfSe comparisons between responders and non-responders mentioned in the main text - T3.						NR P12_FollowUp P23_FollowUp P26_FollowUp P32_FollowUp P43_FollowUp P4_FollowUp P7_FollowUp P9_FollowUp R P10_FollowUp P5_FollowUp P67_FollowUp		Question = Are there constituent taxa within the microbiota that are different between non-responders and responders to EEN at T3? Here we compared all known responders and non-responders who provided samples at T3, regardless of whether or not they provided samples at preceding time points.
